# Supplementary material for: Single-molecule readout of reversible nanoswitches enables continuous monitoring of low biomarker concentrations
Source: Nat Commun. 2026 Apr 18;17:5412. doi: 10.1038/s41467-026-71690-8 (PMC13280497; doi:10.1038/s41467-026-71690-8)
Supplement: Supplementary file 4 — Source Data [file 41467_2026_71690_MOESM4_ESM.xlsx]

## Sheet: Figure 1
Strong affinity binder			Weak affinity binder			Strong affinity binder			Weak affinity binder			Strong affinity binder				Weak affinity binder
Time (h)	Fractional occupancy		Time (h)	Fractional occupancy		Time (h)	Number of bonds		Time (h)	Number of bonds		Time (h)	Frequency of association events (bonds/s)	Frequency of dissociation events (bonds/s)		Time (h)	Frequency of association events (bonds/s)	Frequency of dissociation events (bonds/s)
0	0		0	0		0	0		0	0		0	0	0		0	0	0
2.23499e-05	1e-06		4.7752e-06	1e-06		2.23499e-05	1		4.7752e-06	1		0.00139	8.4	0		0.00139	7.4	2.5
6.10576e-05	2e-06		1.39841e-05	2e-06		6.10576e-05	2		1.39841e-05	2		0.00417	9.7	0		0.00417	10.1	7.1
6.3756e-05	3e-06		6.72328e-05	3e-06		6.3756e-05	3		6.72328e-05	3		0.00694	9.4	0.1		0.00694	8.7	8.3
7.22967e-05	4e-06		6.81521e-05	4e-06		7.22967e-05	4		6.81521e-05	4		0.00972	11.4	0.2		0.00972	8.3	7.5
8.64363e-05	5e-06		0.000134205	5e-06		8.64363e-05	5		0.000134205	5		0.0125	9.7	0.4		0.0125	8.9	8.8
0.000111785	6e-06		0.000165514	6e-06		0.000111785	6		0.000165514	6		0.01528	10	0.2		0.01528	11.7	10.3
0.000115991	7e-06		0.000220054	7e-06		0.000115991	7		0.000220054	7		0.01806	9	0.3		0.01806	10.1	10.3
0.000213273	8e-06		0.000256997	8e-06		0.000213273	8		0.000256997	8		0.02083	10.7	0.5		0.02083	9.3	10.5
0.000227853	9e-06		0.000272757	9e-06		0.000227853	9		0.000272757	9		0.02361	10.2	1.1		0.02361	10.1	10.1
0.000276415	1e-05		0.000287517	1e-05		0.000276415	10		0.000287517	10		0.02639	10.6	1.2		0.02639	9	9.2
0.000326211	1.1e-05		0.000290856	1.1e-05		0.000326211	11		0.000290856	11		0.02917	10	1.3		0.02917	9.1	9.1
0.000339235	1.2e-05		0.000303089	1.2e-05		0.000339235	12		0.000303089	12		0.03194	9.3	1.4		0.03194	9.4	9.4
0.000341225	1.3e-05		0.000327657	1.3e-05		0.000341225	13		0.000327657	13		0.03472	8.4	1.9		0.03472	8	8.9
0.000353601	1.4e-05		0.000336318	1.4e-05		0.000353601	14		0.000336318	14		0.0375	8.4	1.3		0.0375	10.7	9.9
0.000495983	1.5e-05		0.000343979	1.5e-05		0.000495983	15		0.000343979	15		0.04028	8.7	1		0.04028	8.5	9.4
0.000514115	1.6e-05		0.000364473	1.6e-05		0.000514115	16		0.000364473	16		0.04306	9.8	1.1		0.04306	9	10
0.00053104	1.7e-05		0.000371009	1.7e-05		0.00053104	17		0.000371009	17		0.04583	10.1	1.7		0.04583	10.4	8
0.000541958	1.8e-05		0.000420808	1.8e-05		0.000541958	18		0.000420808	18		0.04861	8.4	2.1		0.04861	9.4	10.9
0.000762142	1.9e-05		0.000422365	1.7e-05		0.000762142	19		0.000422365	17		0.05139	11.9	2.1		0.05139	10.8	9
0.000786231	2e-05		0.000429021	1.8e-05		0.000786231	20		0.000429021	18		0.05417	10.2	1.9		0.05417	10.8	10.2
0.000856947	2.1e-05		0.000443381	1.9e-05		0.000856947	21		0.000443381	19		0.05694	9.6	1.3		0.05694	10.1	11.5
0.000865503	2.2e-05		0.000446304	2e-05		0.000865503	22		0.000446304	20		0.05972	10.5	3.5		0.05972	8.2	9
0.00089426	2.3e-05		0.000449282	2.1e-05		0.00089426	23		0.000449282	21		0.0625	10.2	1.8		0.0625	10	9.5
0.00089825	2.4e-05		0.000454376	2.2e-05		0.00089825	24		0.000454376	22		0.06528	8.9	2.6		0.06528	10.6	11.1
0.000917763	2.5e-05		0.000475363	2.3e-05		0.000917763	25		0.000475363	23		0.06806	9.5	2.4		0.06806	9.4	9.5
0.000922137	2.6e-05		0.000512775	2.4e-05		0.000922137	26		0.000512775	24		0.07083	9.9	1.8		0.07083	10.6	8
0.000923724	2.7e-05		0.000523284	2.5e-05		0.000923724	27		0.000523284	25		0.07361	10.6	2.8		0.07361	10.2	9.8
0.000943957	2.8e-05		0.000530534	2.4e-05		0.000943957	28		0.000530534	24		0.07639	11	2.4		0.07639	10.1	10.6
0.000945937	2.9e-05		0.000600828	2.5e-05		0.000945937	29		0.000600828	25		0.07917	8.7	2.5		0.07917	10.9	11
0.000986577	3e-05		0.000608358	2.6e-05		0.000986577	30		0.000608358	26		0.08194	10.8	2.8		0.08194	10.3	11
0.00103	3.1e-05		0.000613151	2.7e-05		0.00103	31		0.000613151	27		0.08472	10.8	2.8		0.08472	10.5	8.8
0.00105	3.2e-05		0.00062613	2.8e-05		0.00105	32		0.00062613	28		0.0875	9.7	2.2		0.0875	8.5	10.7
0.00108	3.3e-05		0.000663799	2.9e-05		0.00108	33		0.000663799	29		0.09028	9.7	2.7		0.09028	8.1	8.5
0.0011	3.4e-05		0.000676009	3e-05		0.0011	34		0.000676009	30		0.09306	9.7	2.9		0.09306	9.4	9.1
0.00111	3.5e-05		0.000682229	3.1e-05		0.00111	35		0.000682229	31		0.09583	10.2	2.2		0.09583	10.6	8.2
0.00111	3.6e-05		0.000686957	3.2e-05		0.00111	36		0.000686957	32		0.09861	10.2	2.5		0.09861	10.8	11.8
0.00113	3.7e-05		0.000743079	3.3e-05		0.00113	37		0.000743079	33		0.10139	11.2	3.2		0.10139	10.1	10.2
0.00113	3.8e-05		0.000775764	3.4e-05		0.00113	38		0.000775764	34		0.10417	10.3	3.8		0.10417	11.8	12
0.00116	3.9e-05		0.000786273	3.3e-05		0.00116	39		0.000786273	33		0.10694	10	3.4		0.10694	8.3	10
0.00125	4e-05		0.000800024	3.4e-05		0.00125	40		0.000800024	34		0.10972	11.1	3		0.10972	9.3	9.5
0.00125	4.1e-05		0.00081642	3.5e-05		0.00125	41		0.00081642	35		0.1125	9.9	3.1		0.1125	9.2	8.9
0.00129	4.2e-05		0.000848287	3.6e-05		0.00129	42		0.000848287	36		0.11528	11.7	4.1		0.11528	12.8	9.8
0.0013	4.3e-05		0.000884731	3.7e-05		0.0013	43		0.000884731	37		0.11806	9	3		0.11806	10.9	10.8
0.00132	4.4e-05		0.000899865	3.8e-05		0.00132	44		0.000899865	38		0.12083	8.8	2.9		0.12083	10.7	11.2
0.00133	4.5e-05		0.000906575	3.9e-05		0.00133	45		0.000906575	39		0.12361	9.3	5.2		0.12361	12.7	12.5
0.00135	4.6e-05		0.000912352	4e-05		0.00135	46		0.000912352	40		0.12639	10.3	3.3		0.12639	10.5	10.4
0.00138	4.7e-05		0.000919659	3.9e-05		0.00138	47		0.000919659	39		0.12917	10.4	2.6		0.12917	9.3	11.3
0.00139	4.8e-05		0.000952803	3.8e-05		0.00139	48		0.000952803	38		0.13194	9.3	4.3		0.13194	9.9	9.6
0.00139	4.9e-05		0.000990102	3.9e-05		0.00139	49		0.000990102	39		0.13472	10.4	3.9		0.13472	10.3	9.7
0.00143	5e-05		0.001	3.8e-05		0.00143	50		0.001	38		0.1375	10.1	2.7		0.1375	9.1	10.1
0.00148	5.1e-05		0.001	3.9e-05		0.00148	51		0.001	39		0.14028	10.1	5.5		0.14028	10.1	9.8
0.0015	5.2e-05		0.00102	4e-05		0.0015	52		0.00102	40		0.14306	12.1	3.4		0.14306	11.5	9.6
0.0015	5.3e-05		0.00103	4.1e-05		0.0015	53		0.00103	41		0.14583	11	3.9		0.14583	8.6	11.4
0.00153	5.4e-05		0.00106	4.2e-05		0.00153	54		0.00106	42		0.14861	10.6	5.1		0.14861	11.5	9.2
0.00154	5.5e-05		0.00108	4.1e-05		0.00154	55		0.00108	41		0.15139	9.9	4.8		0.15139	10.3	10.5
0.00164	5.6e-05		0.00109	4.2e-05		0.00164	56		0.00109	42		0.15417	9.5	3.4		0.15417	9.8	9.4
0.00166	5.7e-05		0.00114	4.3e-05		0.00166	57		0.00114	43		0.15694	11.4	4.2		0.15694	9.7	11.3
0.00167	5.8e-05		0.00114	4.2e-05		0.00167	58		0.00114	42		0.15972	11.4	4.5		0.15972	10.5	10.8
0.00175	5.9e-05		0.00115	4.3e-05		0.00175	59		0.00115	43		0.1625	10.5	3.9		0.1625	8.4	8.9
0.00176	6e-05		0.00115	4.4e-05		0.00176	60		0.00115	44		0.16528	11.3	4.7		0.16528	11.4	9.4
0.00181	6.1e-05		0.00117	4.5e-05		0.00181	61		0.00117	45		0.16806	8.3	5.8		0.16806	8.7	10.5
0.00182	6.2e-05		0.00122	4.6e-05		0.00182	62		0.00122	46		0.17083	12.4	4.4		0.17083	8.8	8.6
0.00183	6.3e-05		0.00126	4.7e-05		0.00183	63		0.00126	47		0.17361	9.1	5		0.17361	9.7	10
0.00184	6.4e-05		0.00126	4.8e-05		0.00184	64		0.00126	48		0.17639	10.9	4		0.17639	12.8	11.4
0.00185	6.5e-05		0.0013	4.9e-05		0.00185	65		0.0013	49		0.17917	10.6	4.9		0.17917	9.6	9.7
0.00187	6.6e-05		0.00131	4.8e-05		0.00187	66		0.00131	48		0.18194	9	4.9		0.18194	9.8	10.9
0.00196	6.7e-05		0.00133	4.9e-05		0.00196	67		0.00133	49		0.18472	9.5	5.3		0.18472	10.1	9.6
0.00196	6.8e-05		0.00137	5e-05		0.00196	68		0.00137	50		0.1875	11.1	5		0.1875	10.1	9.7
0.00198	6.9e-05		0.00139	4.9e-05		0.00198	69		0.00139	49		0.19028	10.2	5.3		0.19028	9.6	10.6
0.002	7e-05		0.0014	5e-05		0.002	70		0.0014	50		0.19306	10.9	5		0.19306	9.3	9
0.00204	7.1e-05		0.00142	4.9e-05		0.00204	71		0.00142	49		0.19583	8.7	4.4		0.19583	9	9.8
0.00204	7.2e-05		0.00144	5e-05		0.00204	72		0.00144	50		0.19861	9.5	6.2		0.19861	10.8	8.4
0.00205	7.3e-05		0.00144	5.1e-05		0.00205	73		0.00144	51		0.20139	10.5	4.3		0.20139	9.6	10.3
0.00208	7.4e-05		0.00148	5.2e-05		0.00208	74		0.00148	52		0.20417	12.2	5.3		0.20417	10.5	10.2
0.00209	7.5e-05		0.0015	5.3e-05		0.00209	75		0.0015	53		0.20694	10	5.9		0.20694	8.3	10.7
0.00214	7.6e-05		0.00155	5.4e-05		0.00214	76		0.00155	54		0.20972	9.2	4.1		0.20972	9.1	7.3
0.00216	7.7e-05		0.0016	5.5e-05		0.00216	77		0.0016	55		0.2125	9.9	5.6		0.2125	11.8	10.6
0.00218	7.8e-05		0.00164	5.4e-05		0.00218	78		0.00164	54		0.21528	8.5	5.6		0.21528	10.5	9.6
0.00219	7.9e-05		0.00165	5.5e-05		0.00219	79		0.00165	55		0.21806	11.4	6		0.21806	10	10.6
0.00221	7.8e-05		0.00166	5.4e-05		0.00221	78		0.00166	54		0.22083	10.7	5.8		0.22083	9	10.2
0.00226	7.9e-05		0.00166	5.3e-05		0.00226	79		0.00166	53		0.22361	9.6	5		0.22361	9.2	11.1
0.00231	8e-05		0.00166	5.4e-05		0.00231	80		0.00166	54		0.22639	11.4	5.8		0.22639	9.5	7.7
0.00231	8.1e-05		0.00166	5.5e-05		0.00231	81		0.00166	55		0.22917	10	5.4		0.22917	8.6	9.4
0.00233	8.2e-05		0.00168	5.6e-05		0.00233	82		0.00168	56		0.23194	10.2	4.7		0.23194	9	8.8
0.0024	8.3e-05		0.0017	5.7e-05		0.0024	83		0.0017	57		0.23472	8.7	6.5		0.23472	9.8	9.7
0.0024	8.4e-05		0.00173	5.8e-05		0.0024	84		0.00173	58		0.2375	9.6	5.3		0.2375	10.7	9.9
0.00245	8.5e-05		0.00173	5.9e-05		0.00245	85		0.00173	59		0.24028	8.8	6.9		0.24028	8.5	10.7
0.00245	8.6e-05		0.00176	5.8e-05		0.00245	86		0.00176	58		0.24306	11.6	6.9		0.24306	10.6	9.1
0.00246	8.7e-05		0.00177	5.9e-05		0.00246	87		0.00177	59		0.24583	11.4	7.8		0.24583	8.5	8.5
0.00246	8.8e-05		0.00182	6e-05		0.00246	88		0.00182	60		0.24861	10.2	4.9		0.24861	10.7	10.4
0.00247	8.9e-05		0.00185	5.9e-05		0.00247	89		0.00185	59		0.25139	9.2	6.2		0.25139	13.2	11.7
0.00248	9e-05		0.00187	6e-05		0.00248	90		0.00187	60		0.25417	9.8	6.7		0.25417	9.5	11.6
0.00251	9.1e-05		0.00187	6.1e-05		0.00251	91		0.00187	61		0.25694	10.2	6.8		0.25694	10.6	10.6
0.00252	9.2e-05		0.00188	6.2e-05		0.00252	92		0.00188	62		0.25972	9.2	5.8		0.25972	11.2	11.2
0.00253	9.3e-05		0.00188	6.3e-05		0.00253	93		0.00188	63		0.2625	10.1	7.4		0.2625	9.6	8.9
0.0026	9.4e-05		0.00188	6.4e-05		0.0026	94		0.00188	64		0.26528	9.8	5.3		0.26528	9.7	10.1
0.00266	9.5e-05		0.00191	6.5e-05		0.00266	95		0.00191	65		0.26806	11	6.2		0.26806	10.9	10.3
0.00274	9.6e-05		0.00191	6.6e-05		0.00274	96		0.00191	66		0.27083	8.8	4.4		0.27083	10.4	11.8
0.00285	9.7e-05		0.00197	6.5e-05		0.00285	97		0.00197	65		0.27361	9.6	6.3		0.27361	10.6	10.6
0.00285	9.8e-05		0.00198	6.4e-05		0.00285	98		0.00198	64		0.27639	10.2	7		0.27639	8.8	8.9
0.00286	9.9e-05		0.00198	6.5e-05		0.00286	99		0.00198	65		0.27917	10.6	6.4		0.27917	10.4	9.8
0.00288	0.0001		0.00202	6.4e-05		0.00288	100		0.00202	64		0.28194	10	5.5		0.28194	10.3	9.3
0.00307	0.000101		0.00203	6.5e-05		0.00307	101		0.00203	65		0.28472	10	6.2		0.28472	10	11
0.00307	0.000102		0.00204	6.6e-05		0.00307	102		0.00204	66		0.2875	8.8	5.1		0.2875	9.9	10.3
0.00309	0.000103		0.00206	6.7e-05		0.00309	103		0.00206	67		0.29028	10.2	7		0.29028	11.5	10.3
0.0031	0.000104		0.00207	6.8e-05		0.0031	104		0.00207	68		0.29306	8.9	5.5		0.29306	10.1	11.5
0.00317	0.000105		0.00208	6.9e-05		0.00317	105		0.00208	69		0.29583	10.8	6.7		0.29583	10.7	9.8
0.00317	0.000106		0.00209	7e-05		0.00317	106		0.00209	70		0.29861	8.6	7.1		0.29861	10.4	10.4
0.00319	0.000107		0.00211	7.1e-05		0.00319	107		0.00211	71		0.30139	11.6	5.6		0.30139	9.5	10.3
0.00324	0.000108		0.00211	7e-05		0.00324	108		0.00211	70		0.30417	8.9	6.1		0.30417	9.9	8.9
0.00325	0.000109		0.00212	6.9e-05		0.00325	109		0.00212	69		0.30694	8.5	7.1		0.30694	9	10.2
0.00328	0.00011		0.00214	7e-05		0.00328	110		0.00214	70		0.30972	8.3	8.4		0.30972	11.1	8.8
0.00331	0.000111		0.00216	7.1e-05		0.00331	111		0.00216	71		0.3125	11.2	5.1		0.3125	10.5	10.5
0.00336	0.00011		0.00225	7.2e-05		0.00336	110		0.00225	72		0.31528	10.8	7.7		0.31528	10.7	11.2
0.00338	0.000111		0.00226	7.1e-05		0.00338	111		0.00226	71		0.31806	9.9	7		0.31806	8.7	10.1
0.00349	0.000112		0.00227	7.2e-05		0.00349	112		0.00227	72		0.32083	7.9	7.3		0.32083	9.3	9
0.00349	0.000113		0.00229	7.3e-05		0.00349	113		0.00229	73		0.32361	9.9	7		0.32361	10.3	10
0.00352	0.000114		0.00229	7.4e-05		0.00352	114		0.00229	74		0.32639	11	6.4		0.32639	9	8.3
0.00352	0.000115		0.0023	7.5e-05		0.00352	115		0.0023	75		0.32917	9.5	7.4		0.32917	10.7	10.8
0.00354	0.000116		0.0023	7.6e-05		0.00354	116		0.0023	76		0.33194	11.5	6.7		0.33194	9.2	10.4
0.00355	0.000117		0.0023	7.5e-05		0.00355	117		0.0023	75		0.33472	9.6	6.5		0.33472	9.8	11
0.00358	0.000118		0.00236	7.6e-05		0.00358	118		0.00236	76		0.3375	8.3	7.9		0.3375	10.2	7.6
0.00358	0.000119		0.00238	7.7e-05		0.00358	119		0.00238	77		0.34028	10.3	7.2		0.34028	10.2	9.5
0.00362	0.00012		0.00239	7.8e-05		0.00362	120		0.00239	78		0.34306	12	7.3		0.34306	12.2	11.4
0.00363	0.000121		0.00239	7.7e-05		0.00363	121		0.00239	77		0.34583	9.8	8.9		0.34583	8.2	10.2
0.00363	0.000122		0.00242	7.8e-05		0.00363	122		0.00242	78		0.34861	9.3	6.1		0.34861	8.4	9.8
0.00364	0.000123		0.00243	7.9e-05		0.00364	123		0.00243	79		0.35139	7.3	6.9		0.35139	10.7	9.1
0.00367	0.000124		0.00246	8e-05		0.00367	124		0.00246	80		0.35417	7.3	6.8		0.35417	9.9	10.4
0.00367	0.000123		0.00249	8.1e-05		0.00367	123		0.00249	81		0.35694	10.5	7.4		0.35694	11.6	11.3
0.00367	0.000124		0.00256	8.2e-05		0.00367	124		0.00256	82		0.35972	9.5	6.8		0.35972	9.6	10.3
0.00385	0.000125		0.00257	8.3e-05		0.00385	125		0.00257	83		0.3625	12.4	6.7		0.3625	9	9.3
0.00393	0.000126		0.00259	8.4e-05		0.00393	126		0.00259	84		0.36528	10.4	7		0.36528	9.4	8.7
0.00395	0.000127		0.00259	8.3e-05		0.00395	127		0.00259	83		0.36806	11	7.5		0.36806	9.6	8.4
0.00399	0.000128		0.00261	8.4e-05		0.00399	128		0.00261	84		0.37083	10.9	8.8		0.37083	9.5	9.8
0.00407	0.000129		0.00263	8.5e-05		0.00407	129		0.00263	85		0.37361	9.8	6.5		0.37361	9.3	10.2
0.00409	0.00013		0.00264	8.6e-05		0.00409	130		0.00264	86		0.37639	10.5	6.4		0.37639	8.3	10.5
0.00409	0.000131		0.00265	8.7e-05		0.00409	131		0.00265	87		0.37917	10.4	6.3		0.37917	9.5	8.5
0.0041	0.000132		0.00265	8.8e-05		0.0041	132		0.00265	88		0.38194	10.4	7.3		0.38194	9	8.6
0.00414	0.000133		0.00268	8.9e-05		0.00414	133		0.00268	89		0.38472	10.4	8.2		0.38472	9.9	9.2
0.00416	0.000134		0.0027	9e-05		0.00416	134		0.0027	90		0.3875	10.2	6.3		0.3875	11.6	11.3
0.00418	0.000135		0.00271	8.9e-05		0.00418	135		0.00271	89		0.39028	9.8	8.7		0.39028	8.7	9.9
0.00426	0.000136		0.00271	8.8e-05		0.00426	136		0.00271	88		0.39306	10.1	8.1		0.39306	11.5	10
0.0043	0.000137		0.00272	8.7e-05		0.0043	137		0.00272	87		0.39583	9.3	8.3		0.39583	8.3	9.6
0.00431	0.000138		0.00273	8.8e-05		0.00431	138		0.00273	88		0.39861	9.3	7.9		0.39861	9.6	8.5
0.00432	0.000139		0.00274	8.9e-05		0.00432	139		0.00274	89		0.40139	9.8	6.3		0.40139	9.4	10.1
0.00432	0.00014		0.00274	8.8e-05		0.00432	140		0.00274	88		0.40417	10.1	8.5		0.40417	8.9	8.8
0.00433	0.000141		0.00274	8.7e-05		0.00433	141		0.00274	87		0.40694	10.1	9.2		0.40694	10	9.3
0.00435	0.000142		0.00274	8.6e-05		0.00435	142		0.00274	86		0.40972	10.8	6.5		0.40972	9.1	8.4
0.00436	0.000143		0.00283	8.5e-05		0.00436	143		0.00283	85		0.4125	8.9	9.1		0.4125	10.8	10.6
0.00437	0.000144		0.00283	8.6e-05		0.00437	144		0.00283	86		0.41528	9	7.3		0.41528	10.6	11
0.00439	0.000145		0.00287	8.5e-05		0.00439	145		0.00287	85		0.41806	10.5	7.9		0.41806	11.3	11.1
0.0044	0.000146		0.0029	8.6e-05		0.0044	146		0.0029	86		0.42083	11	7.7		0.42083	11.6	11
0.00442	0.000147		0.0029	8.7e-05		0.00442	147		0.0029	87		0.42361	10	7.7		0.42361	9.6	11
0.00443	0.000148		0.0029	8.8e-05		0.00443	148		0.0029	88		0.42639	8.9	9.1		0.42639	10.1	11
0.00445	0.000149		0.00291	8.7e-05		0.00445	149		0.00291	87		0.42917	9.2	6.2		0.42917	12.6	9.9
0.00446	0.00015		0.00292	8.6e-05		0.00446	150		0.00292	86		0.43194	8.8	7.8		0.43194	9.9	10.4
0.0046	0.000151		0.00292	8.5e-05		0.0046	151		0.00292	85		0.43472	10.1	6.9		0.43472	11.4	13.4
0.00462	0.000152		0.00293	8.4e-05		0.00462	152		0.00293	84		0.4375	10.2	6.3		0.4375	10.1	11.1
0.00463	0.000153		0.00294	8.3e-05		0.00463	153		0.00294	83		0.44028	8.9	7.6		0.44028	10.5	7.4
0.00469	0.000154		0.00301	8.4e-05		0.00469	154		0.00301	84		0.44306	11.7	7.5		0.44306	11.4	10.7
0.0047	0.000155		0.00304	8.3e-05		0.0047	155		0.00304	83		0.44583	8.5	11.5		0.44583	9.7	11.5
0.00472	0.000156		0.00305	8.4e-05		0.00472	156		0.00305	84		0.44861	8.6	7.7		0.44861	9.5	9.9
0.00474	0.000157		0.00306	8.5e-05		0.00474	157		0.00306	85		0.45139	10.1	7.8		0.45139	9.9	9.5
0.00476	0.000158		0.00306	8.4e-05		0.00476	158		0.00306	84		0.45417	10	7.7		0.45417	9.5	11.1
0.00479	0.000159		0.00306	8.5e-05		0.00479	159		0.00306	85		0.45694	10.5	7.6		0.45694	9.4	10.1
0.00479	0.00016		0.00307	8.4e-05		0.00479	160		0.00307	84		0.45972	11	6.5		0.45972	9.7	8.4
0.00481	0.000161		0.00307	8.3e-05		0.00481	161		0.00307	83		0.4625	8.6	8.1		0.4625	11	10.8
0.00482	0.000162		0.00308	8.2e-05		0.00482	162		0.00308	82		0.46528	10.1	7.3		0.46528	10.7	10.6
0.00486	0.000163		0.00309	8.1e-05		0.00486	163		0.00309	81		0.46806	11.7	7.7		0.46806	9.9	10.3
0.00493	0.000164		0.00313	8.2e-05		0.00493	164		0.00313	82		0.47083	10.8	8.7		0.47083	9.7	9.3
0.00494	0.000165		0.00314	8.1e-05		0.00494	165		0.00314	81		0.47361	8.7	7.8		0.47361	10.3	10.9
0.00494	0.000166		0.00316	8.2e-05		0.00494	166		0.00316	82		0.47639	11.7	8.4		0.47639	11.2	10.3
0.00496	0.000167		0.00317	8.3e-05		0.00496	167		0.00317	83		0.47917	9.8	8.3		0.47917	9	9.3
0.00497	0.000168		0.0032	8.2e-05		0.00497	168		0.0032	82		0.48194	10.6	8.5		0.48194	10.4	10.1
0.00498	0.000169		0.00325	8.1e-05		0.00498	169		0.00325	81		0.48472	9.8	7.8		0.48472	9.5	9.5
0.005	0.00017		0.0033	8.2e-05		0.005	170		0.0033	82		0.4875	9.7	8.9		0.4875	11.2	10.8
0.00502	0.000171		0.00332	8.1e-05		0.00502	171		0.00332	81		0.49028	10.2	7.1		0.49028	9.6	9.8
0.00502	0.000172		0.00332	8.2e-05		0.00502	172		0.00332	82		0.49306	11.2	8.1		0.49306	12	11.7
0.00506	0.000173		0.00332	8.3e-05		0.00506	173		0.00332	83		0.49583	9.3	7.5		0.49583	11.3	10.6
0.00507	0.000174		0.00333	8.4e-05		0.00507	174		0.00333	84		0.49861	9.8	6.8		0.49861	10.2	10.3
0.00507	0.000175		0.00335	8.5e-05		0.00507	175		0.00335	85		0.50139	9.4	8.3		0.50139	9.6	9.8
0.00509	0.000176		0.00335	8.4e-05		0.00509	176		0.00335	84		0.50417	10	8.7		0.50417	9.4	9.8
0.0051	0.000177		0.00336	8.5e-05		0.0051	177		0.00336	85		0.50694	9.2	9.8		0.50694	10.7	10.2
0.00515	0.000178		0.00336	8.6e-05		0.00515	178		0.00336	86		0.50972	8.4	9.6		0.50972	10.4	11.9
0.00515	0.000179		0.00337	8.7e-05		0.00515	179		0.00337	87		0.5125	9.3	8.6		0.5125	10.4	9.6
0.00519	0.00018		0.00338	8.6e-05		0.00519	180		0.00338	86		0.51528	10.4	7.7		0.51528	8.6	10.1
0.0052	0.000181		0.00341	8.7e-05		0.0052	181		0.00341	87		0.51806	8.6	8.6		0.51806	11.2	8.7
0.00521	0.000182		0.00342	8.6e-05		0.00521	182		0.00342	86		0.52083	9.1	8.1		0.52083	9.9	11.8
0.00522	0.000183		0.00343	8.7e-05		0.00522	183		0.00343	87		0.52361	9.6	8.9		0.52361	8.5	8
0.00526	0.000184		0.00343	8.6e-05		0.00526	184		0.00343	86		0.52639	9.8	8.3		0.52639	8.7	8.7
0.00527	0.000185		0.00345	8.7e-05		0.00527	185		0.00345	87		0.52917	8.1	8.1		0.52917	10.8	9.1
0.00531	0.000186		0.00345	8.6e-05		0.00531	186		0.00345	86		0.53194	10.1	7.7		0.53194	9.6	11
0.00531	0.000187		0.00346	8.5e-05		0.00531	187		0.00346	85		0.53472	10.5	9.1		0.53472	8.9	10.3
0.00542	0.000188		0.00348	8.4e-05		0.00542	188		0.00348	84		0.5375	8.9	8.5		0.5375	9.7	9
0.00543	0.000189		0.00349	8.5e-05		0.00543	189		0.00349	85		0.54028	11.1	9.7		0.54028	8.5	9.1
0.00545	0.00019		0.00351	8.4e-05		0.00545	190		0.00351	84		0.54306	10.2	9		0.54306	11.3	10.9
0.00548	0.000191		0.00354	8.3e-05		0.00548	191		0.00354	83		0.54583	9.6	9.8		0.54583	9.9	9.7
0.00548	0.000192		0.00358	8.4e-05		0.00548	192		0.00358	84		0.54861	11	7.9		0.54861	10.2	9.2
0.00552	0.000193		0.00358	8.3e-05		0.00552	193		0.00358	83		0.55139	9.8	7.6		0.55139	9.6	11
0.00553	0.000194		0.00358	8.2e-05		0.00553	194		0.00358	82		0.55417	10	8.4		0.55417	10.8	10.7
0.00559	0.000195		0.00363	8.3e-05		0.00559	195		0.00363	83		0.55694	10.7	7.5		0.55694	10.6	9.7
0.00562	0.000196		0.00364	8.4e-05		0.00562	196		0.00364	84		0.55972	10.6	7.7		0.55972	11.8	9.7
0.00565	0.000197		0.00366	8.5e-05		0.00565	197		0.00366	85		0.5625	10.4	8.8		0.5625	9.2	10.9
0.00565	0.000198		0.00368	8.4e-05		0.00565	198		0.00368	84		0.56528	10.1	8.8		0.56528	9.4	9.9
0.00567	0.000199		0.00368	8.5e-05		0.00567	199		0.00368	85		0.56806	9.4	9		0.56806	9.2	10.5
0.0057	0.0002		0.00372	8.4e-05		0.0057	200		0.00372	84		0.57083	10.6	5.9		0.57083	10.1	9.9
0.00579	0.000201		0.00374	8.3e-05		0.00579	201		0.00374	83		0.57361	10.9	8.2		0.57361	11.1	10.2
0.00579	0.000202		0.00375	8.2e-05		0.00579	202		0.00375	82		0.57639	9.7	10.2		0.57639	12.6	10.6
0.00586	0.000203		0.00377	8.3e-05		0.00586	203		0.00377	83		0.57917	10.5	8.8		0.57917	8.2	9.6
0.00588	0.000204		0.00377	8.4e-05		0.00588	204		0.00377	84		0.58194	10.9	8.7		0.58194	10.7	10.9
0.00591	0.000205		0.00381	8.3e-05		0.00591	205		0.00381	83		0.58472	11.8	8.3		0.58472	8.6	9.4
0.00593	0.000206		0.00383	8.4e-05		0.00593	206		0.00383	84		0.5875	10.8	8		0.5875	10.5	10.6
0.00596	0.000207		0.00385	8.3e-05		0.00596	207		0.00385	83		0.59028	9.2	9.1		0.59028	9.6	9.5
0.00598	0.000208		0.00392	8.2e-05		0.00598	208		0.00392	82		0.59306	7.7	10.2		0.59306	8.9	9.3
0.006	0.000209		0.00394	8.1e-05		0.006	209		0.00394	81		0.59583	10	9		0.59583	9.5	8.3
0.00602	0.00021		0.00394	8.2e-05		0.00602	210		0.00394	82		0.59861	9	9.3		0.59861	9.8	9.7
0.00605	0.000211		0.00394	8.1e-05		0.00605	211		0.00394	81		0.60139	8.1	8.4		0.60139	9.8	9.2
0.00606	0.000212		0.00395	8e-05		0.00606	212		0.00395	80		0.60417	8.9	8.8		0.60417	9.4	10.7
0.0061	0.000213		0.00395	8.1e-05		0.0061	213		0.00395	81		0.60694	10.3	9.6		0.60694	9.9	11.1
0.00611	0.000214		0.00396	8e-05		0.00611	214		0.00396	80		0.60972	9	8		0.60972	9	9
0.00613	0.000215		0.00397	7.9e-05		0.00613	215		0.00397	79		0.6125	11.1	6.9		0.6125	9.7	10.3
0.00614	0.000216		0.00397	8e-05		0.00614	216		0.00397	80		0.61528	9.7	8.5		0.61528	9.9	8.4
0.00621	0.000217		0.00402	8.1e-05		0.00621	217		0.00402	81		0.61806	9.7	11.3		0.61806	8.8	9.7
0.00622	0.000218		0.00404	8.2e-05		0.00622	218		0.00404	82		0.62083	9.5	7.3		0.62083	10	9.7
0.00626	0.000219		0.00405	8.3e-05		0.00626	219		0.00405	83		0.62361	10.2	7.5		0.62361	9.2	8.8
0.00635	0.00022		0.00408	8.4e-05		0.00635	220		0.00408	84		0.62639	9.8	8.7		0.62639	11.7	9.7
0.00635	0.000219		0.00411	8.5e-05		0.00635	219		0.00411	85		0.62917	9.7	9.1		0.62917	12.5	11.4
0.00635	0.00022		0.00411	8.4e-05		0.00635	220		0.00411	84		0.63194	8.4	8.7		0.63194	8.5	10.4
0.00636	0.000221		0.00415	8.5e-05		0.00636	221		0.00415	85		0.63472	11.7	9.5		0.63472	10.6	10.2
0.00638	0.000222		0.00416	8.4e-05		0.00638	222		0.00416	84		0.6375	9.6	8.9		0.6375	11.8	11
0.00639	0.000223		0.00416	8.5e-05		0.00639	223		0.00416	85		0.64028	10.9	8.8		0.64028	11	11.1
0.00643	0.000224		0.00419	8.6e-05		0.00643	224		0.00419	86		0.64306	9.6	9.8		0.64306	9.4	11.5
0.00645	0.000225		0.0042	8.7e-05		0.00645	225		0.0042	87		0.64583	10	9.1		0.64583	11.8	9.7
0.00645	0.000226		0.00426	8.8e-05		0.00645	226		0.00426	88		0.64861	9.9	9.9		0.64861	9.4	11.1
0.0065	0.000227		0.00427	8.7e-05		0.0065	227		0.00427	87		0.65139	10.9	7.6		0.65139	9.7	10.7
0.00663	0.000228		0.00428	8.6e-05		0.00663	228		0.00428	86		0.65417	10.1	8.9		0.65417	9.2	8.4
0.00667	0.000229		0.0043	8.7e-05		0.00667	229		0.0043	87		0.65694	10.2	10		0.65694	10	9.8
0.00667	0.00023		0.00432	8.8e-05		0.00667	230		0.00432	88		0.65972	11.2	8.4		0.65972	10.3	10.5
0.0067	0.000231		0.00433	8.7e-05		0.0067	231		0.00433	87		0.6625	10.5	9.9		0.6625	9.2	10.2
0.0067	0.000232		0.00433	8.8e-05		0.0067	232		0.00433	88		0.66528	9.6	8.3		0.66528	9.2	8.2
0.00671	0.000233		0.00438	8.7e-05		0.00671	233		0.00438	87		0.66806	9.7	9		0.66806	10.5	8.4
0.00677	0.000234		0.00439	8.8e-05		0.00677	234		0.00439	88		0.67083	10.1	10		0.67083	11.7	11.4
0.0068	0.000235		0.00439	8.9e-05		0.0068	235		0.00439	89		0.67361	10.1	11.4		0.67361	10.7	12.3
0.00683	0.000236		0.00439	8.8e-05		0.00683	236		0.00439	88		0.67639	11.1	8.7		0.67639	10.5	10.2
0.00685	0.000237		0.0044	8.9e-05		0.00685	237		0.0044	89		0.67917	11.5	9.3		0.67917	9.2	10.2
0.00686	0.000238		0.00441	9e-05		0.00686	238		0.00441	90		0.68194	10.5	8.3		0.68194	10	10
0.00689	0.000239		0.00443	8.9e-05		0.00689	239		0.00443	89		0.68472	10.6	8.8		0.68472	9.5	8.2
0.0069	0.00024		0.00445	9e-05		0.0069	240		0.00445	90		0.6875	10.4	11		0.6875	10	10.8
0.00691	0.000241		0.00445	8.9e-05		0.00691	241		0.00445	89		0.69028	10.5	8.9		0.69028	8.4	9.5
0.00691	0.000242		0.00445	8.8e-05		0.00691	242		0.00445	88		0.69306	10	9.9		0.69306	9.3	8.9
0.00695	0.000243		0.00445	8.9e-05		0.00695	243		0.00445	89		0.69583	8.6	8.7		0.69583	9.8	9.5
0.00699	0.000244		0.00447	8.8e-05		0.00699	244		0.00447	88		0.69861	10.7	10.2		0.69861	11.3	10.3
0.007	0.000245		0.00447	8.9e-05		0.007	245		0.00447	89		0.70139	9.5	8.9		0.70139	8.7	8.1
0.00706	0.000246		0.00448	8.8e-05		0.00706	246		0.00448	88		0.70417	11.2	8.7		0.70417	9.7	11
0.00711	0.000247		0.00452	8.7e-05		0.00711	247		0.00452	87		0.70694	8.2	9.1		0.70694	9.8	10.5
0.00712	0.000248		0.00453	8.8e-05		0.00712	248		0.00453	88		0.70972	10.7	9		0.70972	8.8	8.9
0.00721	0.000247		0.00453	8.9e-05		0.00721	247		0.00453	89		0.7125	9.6	8.7		0.7125	10.9	9.9
0.00722	0.000248		0.00453	9e-05		0.00722	248		0.00453	90		0.71528	11.3	7.6		0.71528	11.6	11
0.00725	0.000249		0.00457	9.1e-05		0.00725	249		0.00457	91		0.71806	9.8	7.5		0.71806	11.9	10.6
0.00727	0.00025		0.00457	9e-05		0.00727	250		0.00457	90		0.72083	10.4	9		0.72083	9.8	12.9
0.00727	0.000251		0.00459	9.1e-05		0.00727	251		0.00459	91		0.72361	8.5	9.6		0.72361	9.2	9.5
0.00729	0.000252		0.0046	9e-05		0.00729	252		0.0046	90		0.72639	9.5	9.7		0.72639	10.7	8.6
0.00731	0.000253		0.00463	8.9e-05		0.00731	253		0.00463	89		0.72917	11.6	8.8		0.72917	8.9	10
0.00739	0.000254		0.00465	9e-05		0.00739	254		0.00465	90		0.73194	9.3	9.7		0.73194	11.5	10.6
0.00745	0.000255		0.0047	9.1e-05		0.00745	255		0.0047	91		0.73472	8.6	10.6		0.73472	9.7	10.7
0.0075	0.000256		0.0047	9e-05		0.0075	256		0.0047	90		0.7375	8.8	8.7		0.7375	10.5	11
0.00759	0.000257		0.0047	9.1e-05		0.00759	257		0.0047	91		0.74028	7.8	11		0.74028	11.5	9.6
0.00761	0.000258		0.0047	9e-05		0.00761	258		0.0047	90		0.74306	9.7	9.7		0.74306	9.4	10.9
0.00761	0.000259		0.00471	8.9e-05		0.00761	259		0.00471	89		0.74583	8.2	9.8		0.74583	9.2	9.9
0.00763	0.00026		0.00472	9e-05		0.00763	260		0.00472	90		0.74861	9.3	9.2		0.74861	11.5	10.4
0.00763	0.000261		0.00473	8.9e-05		0.00763	261		0.00473	89		0.75139	10.1	9.1		0.75139	10.6	10.3
0.00765	0.000262		0.00474	8.8e-05		0.00765	262		0.00474	88		0.75417	8.5	8.2		0.75417	9.1	9.6
0.00782	0.000263		0.00477	8.9e-05		0.00782	263		0.00477	89		0.75694	9.3	7.9		0.75694	8.6	9.9
0.00783	0.000264		0.0048	9e-05		0.00783	264		0.0048	90		0.75972	9.6	9.1		0.75972	10.4	8.6
0.00795	0.000263		0.00481	8.9e-05		0.00795	263		0.00481	89		0.7625	10.4	8.3		0.7625	9.8	8.8
0.00797	0.000264		0.00482	9e-05		0.00797	264		0.00482	90		0.76528	11.7	8.4		0.76528	10.9	10.2
0.00798	0.000265		0.00483	9.1e-05		0.00798	265		0.00483	91		0.76806	9.2	8.9		0.76806	9.1	12.1
0.00801	0.000266		0.00484	9e-05		0.00801	266		0.00484	90		0.77083	10.4	10.4		0.77083	10.1	9.5
0.00804	0.000267		0.00485	8.9e-05		0.00804	267		0.00485	89		0.77361	9.5	8.9		0.77361	10.2	9.3
0.00804	0.000268		0.00488	9e-05		0.00804	268		0.00488	90		0.77639	9.5	9.2		0.77639	10	9.7
0.00805	0.000269		0.00488	8.9e-05		0.00805	269		0.00488	89		0.77917	9.5	10.2		0.77917	11.3	10.8
0.00809	0.00027		0.00489	8.8e-05		0.00809	270		0.00489	88		0.78194	10.4	9.8		0.78194	9.4	9.9
0.00809	0.000271		0.00489	8.7e-05		0.00809	271		0.00489	87		0.78472	8.7	11.8		0.78472	8.3	9.4
0.00811	0.000272		0.00491	8.8e-05		0.00811	272		0.00491	88		0.7875	10.3	7.5		0.7875	10.7	10.4
0.00814	0.000273		0.00496	8.9e-05		0.00814	273		0.00496	89		0.79028	10.7	8.6		0.79028	9.5	8.7
0.00815	0.000274		0.00501	9e-05		0.00815	274		0.00501	90		0.79306	9.4	10.4		0.79306	10.1	9.6
0.00817	0.000275		0.00502	8.9e-05		0.00817	275		0.00502	89		0.79583	10.2	10.5		0.79583	9.3	10.5
0.00822	0.000276		0.00503	8.8e-05		0.00822	276		0.00503	88		0.79861	8.6	10.4		0.79861	10.9	10.6
0.00823	0.000277		0.00505	8.7e-05		0.00823	277		0.00505	87		0.80139	9.8	9.3		0.80139	8.4	10
0.00825	0.000278		0.00506	8.6e-05		0.00825	278		0.00506	86		0.80417	10.9	10.6		0.80417	9.5	9.4
0.00832	0.000279		0.00507	8.5e-05		0.00832	279		0.00507	85		0.80694	11.9	10.2		0.80694	9.1	8.8
0.00841	0.00028		0.00509	8.6e-05		0.00841	280		0.00509	86		0.80972	9.5	8.8		0.80972	8.6	7.6
0.00842	0.000281		0.00512	8.7e-05		0.00842	281		0.00512	87		0.8125	9	9.8		0.8125	9.6	9.4
0.00845	0.000282		0.00513	8.8e-05		0.00845	282		0.00513	88		0.81528	8.3	8.5		0.81528	11.2	10.5
0.00845	0.000283		0.00513	8.7e-05		0.00845	283		0.00513	87		0.81806	10.4	9.4		0.81806	10.5	11
0.00846	0.000284		0.00514	8.6e-05		0.00846	284		0.00514	86		0.82083	9.9	10.4		0.82083	7.6	8.8
0.00847	0.000285		0.00515	8.7e-05		0.00847	285		0.00515	87		0.82361	10.9	8.4		0.82361	9.6	8
0.00848	0.000286		0.00517	8.8e-05		0.00848	286		0.00517	88		0.82639	8.4	10.7		0.82639	9.7	11.4
0.00856	0.000287		0.00517	8.7e-05		0.00856	287		0.00517	87		0.82917	11.6	8.4		0.82917	9.1	9.1
0.00859	0.000288		0.00518	8.6e-05		0.00859	288		0.00518	86		0.83194	9	7.4		0.83194	10	8.6
0.00861	0.000289		0.00519	8.7e-05		0.00861	289		0.00519	87		0.83472	10.5	8.6		0.83472	10.4	10.9
0.00863	0.00029		0.00521	8.8e-05		0.00863	290		0.00521	88		0.8375	9	10.6		0.8375	9.3	8.9
0.00869	0.000291		0.00524	8.9e-05		0.00869	291		0.00524	89		0.84028	10.5	8.3		0.84028	8.9	11.3
0.00869	0.000292		0.00524	9e-05		0.00869	292		0.00524	90		0.84306	9.5	10.4		0.84306	12	10.8
0.00874	0.000293		0.00525	9.1e-05		0.00874	293		0.00525	91		0.84583	10.4	8.8		0.84583	9.9	9.3
0.00876	0.000294		0.00525	9e-05		0.00876	294		0.00525	90		0.84861	11.1	9.2		0.84861	10.8	8.7
0.00878	0.000295		0.00526	9.1e-05		0.00878	295		0.00526	91		0.85139	10.9	10.3		0.85139	9.4	11
0.00882	0.000296		0.00527	9.2e-05		0.00882	296		0.00527	92		0.85417	11.2	10.3		0.85417	8	9.7
0.00886	0.000297		0.00528	9.1e-05		0.00886	297		0.00528	91		0.85694	10.9	8.7		0.85694	10.2	9.3
0.00887	0.000298		0.0053	9e-05		0.00887	298		0.0053	90		0.85972	10.1	10.2		0.85972	9.6	10
0.00895	0.000299		0.00531	9.1e-05		0.00895	299		0.00531	91		0.8625	9.3	11.2		0.8625	10.3	9.3
0.00898	0.0003		0.00533	9e-05		0.00898	300		0.00533	90		0.86528	11.2	8.7		0.86528	10.2	10.6
0.00905	0.000301		0.00534	9.1e-05		0.00905	301		0.00534	91		0.86806	11.1	8.3		0.86806	10.5	10.7
0.00912	0.000302		0.00534	9.2e-05		0.00912	302		0.00534	92		0.87083	8.8	8.9		0.87083	8.6	9.6
0.00912	0.000303		0.00535	9.1e-05		0.00912	303		0.00535	91		0.87361	10.2	9.9		0.87361	10.3	9.5
0.00918	0.000304		0.00536	9.2e-05		0.00918	304		0.00536	92		0.87639	10.8	10.1		0.87639	9.9	10.4
0.00918	0.000305		0.00537	9.1e-05		0.00918	305		0.00537	91		0.87917	11	10.9		0.87917	10.6	9.2
0.0092	0.000306		0.00542	9e-05		0.0092	306		0.00542	90		0.88194	9	9.1		0.88194	9.9	10.9
0.00922	0.000307		0.00542	9.1e-05		0.00922	307		0.00542	91		0.88472	7.9	9		0.88472	11.2	9.9
0.00927	0.000308		0.00543	9.2e-05		0.00927	308		0.00543	92		0.8875	10.7	10.2		0.8875	9.1	9.8
0.00938	0.000309		0.00544	9.1e-05		0.00938	309		0.00544	91		0.89028	12.7	10		0.89028	9.6	10.3
0.00941	0.00031		0.00544	9e-05		0.00941	310		0.00544	90		0.89306	9.1	10.5		0.89306	10.5	9.3
0.00945	0.000311		0.00544	8.9e-05		0.00945	311		0.00544	89		0.89583	10.5	10.3		0.89583	10.6	10.5
0.00946	0.000312		0.00547	9e-05		0.00946	312		0.00547	90		0.89861	9.8	10		0.89861	8.8	9.5
0.00947	0.000313		0.00549	9.1e-05		0.00947	313		0.00549	91		0.90139	9.7	9.1		0.90139	9	9.9
0.00947	0.000314		0.00549	9e-05		0.00947	314		0.00549	90		0.90417	10.3	11.2		0.90417	9.6	9.1
0.00948	0.000315		0.00552	9.1e-05		0.00948	315		0.00552	91		0.90694	10.4	9.1		0.90694	11.2	10.7
0.00949	0.000316		0.00553	9.2e-05		0.00949	316		0.00553	92		0.90972	10.4	11		0.90972	8.5	9.8
0.00956	0.000317		0.00554	9.3e-05		0.00956	317		0.00554	93		0.9125	8.7	9.7		0.9125	9.2	8.8
0.00958	0.000318		0.00554	9.4e-05		0.00958	318		0.00554	94		0.91528	12.2	9		0.91528	12.2	9.7
0.00959	0.000319		0.00559	9.5e-05		0.00959	319		0.00559	95		0.91806	10.5	10.7		0.91806	9.4	9.6
0.00961	0.00032		0.00559	9.6e-05		0.00961	320		0.00559	96		0.92083	10.9	10.5		0.92083	11.3	11.6
0.00963	0.000321		0.00561	9.5e-05		0.00963	321		0.00561	95		0.92361	10.4	9.2		0.92361	9.8	9.2
0.00968	0.00032		0.00561	9.6e-05		0.00968	320		0.00561	96		0.92639	9.2	8.4		0.92639	9.9	11.4
0.00972	0.000321		0.00564	9.7e-05		0.00972	321		0.00564	97		0.92917	9.6	8.9		0.92917	11.1	10.6
0.00977	0.000322		0.00568	9.6e-05		0.00977	322		0.00568	96		0.93194	11.6	8.5		0.93194	9.5	11.3
0.00978	0.000323		0.00569	9.7e-05		0.00978	323		0.00569	97		0.93472	9.9	8.2		0.93472	11.2	9.9
0.00979	0.000322		0.00569	9.8e-05		0.00979	322		0.00569	98		0.9375	10	8.8		0.9375	10.9	9.8
0.00982	0.000323		0.00573	9.9e-05		0.00982	323		0.00573	99		0.94028	9.4	11.1		0.94028	10.9	10.2
0.00986	0.000324		0.00573	9.8e-05		0.00986	324		0.00573	98		0.94306	8.5	9.9		0.94306	11.1	10.5
0.00989	0.000325		0.00576	9.7e-05		0.00989	325		0.00576	97		0.94583	10.7	8.3		0.94583	9.8	10.5
0.00989	0.000326		0.00579	9.8e-05		0.00989	326		0.00579	98		0.94861	10.4	8.5		0.94861	9.4	10.5
0.00994	0.000327		0.00582	9.9e-05		0.00994	327		0.00582	99		0.95139	8.8	8.7		0.95139	10.2	10.7
0.01004	0.000328		0.00583	9.8e-05		0.01004	328		0.00583	98		0.95417	10	11.3		0.95417	9	9.8
0.01007	0.000329		0.00583	9.7e-05		0.01007	329		0.00583	97		0.95694	10	10.3		0.95694	9.8	10.3
0.01013	0.00033		0.00585	9.6e-05		0.01013	330		0.00585	96		0.95972	8.1	8.9		0.95972	9.1	7.3
0.01016	0.000331		0.00589	9.5e-05		0.01016	331		0.00589	95		0.9625	10	9.5		0.9625	10.5	11.6
0.0102	0.000332		0.00589	9.4e-05		0.0102	332		0.00589	94		0.96528	9.7	9.7		0.96528	11.9	11.1
0.01021	0.000333		0.0059	9.5e-05		0.01021	333		0.0059	95		0.96806	8.4	10.1		0.96806	8.4	8.8
0.01022	0.000334		0.00595	9.6e-05		0.01022	334		0.00595	96		0.97083	9.1	10.2		0.97083	9.7	10.4
0.01023	0.000335		0.00595	9.5e-05		0.01023	335		0.00595	95		0.97361	9.6	9.8		0.97361	10.3	9.6
0.01024	0.000336		0.00596	9.4e-05		0.01024	336		0.00596	94		0.97639	10.7	8.6		0.97639	10.4	9.7
0.01024	0.000337		0.00597	9.3e-05		0.01024	337		0.00597	93		0.97917	11.3	10.5		0.97917	11.3	12.3
0.01026	0.000338		0.00598	9.4e-05		0.01026	338		0.00598	94		0.98194	9.1	9		0.98194	11	10.5
0.01035	0.000339		0.00599	9.5e-05		0.01035	339		0.00599	95		0.98472	10.3	7.8		0.98472	10.5	10.2
0.01037	0.00034		0.00604	9.6e-05		0.01037	340		0.00604	96		0.9875	7.5	10.1		0.9875	9.8	10.7
0.01045	0.000341		0.00604	9.5e-05		0.01045	341		0.00604	95		0.99028	10.1	10.5		0.99028	9.2	9.5
0.01053	0.000342		0.00605	9.4e-05		0.01053	342		0.00605	94		0.99306	10.2	11.4		0.99306	9.8	8.9
0.01055	0.000343		0.00606	9.5e-05		0.01055	343		0.00606	95		0.99583	9.6	9.4		0.99583	9.7	10.5
0.01056	0.000344		0.00608	9.6e-05		0.01056	344		0.00608	96		0.99861	9	10.9		0.99861	9.3	9
0.01059	0.000345		0.00609	9.7e-05		0.01059	345		0.00609	97		1.00139	9.7	8.5		1.00139	11.8	10.8
0.0106	0.000346		0.00615	9.6e-05		0.0106	346		0.00615	96		1.00417	10.8	9.3		1.00417	9.8	10.1
0.01063	0.000347		0.00619	9.5e-05		0.01063	347		0.00619	95		1.00694	10.2	9.7		1.00694	9.7	9.5
0.01065	0.000348		0.00619	9.4e-05		0.01065	348		0.00619	94		1.00972	9.1	8.5		1.00972	10.4	9.9
0.01066	0.000349		0.00621	9.3e-05		0.01066	349		0.00621	93		1.0125	10.4	10.1		1.0125	9.6	9.1
0.01067	0.00035		0.00621	9.4e-05		0.01067	350		0.00621	94		1.01528	10.8	8.9		1.01528	9	10.2
0.01069	0.000351		0.00622	9.3e-05		0.01069	351		0.00622	93		1.01806	8.1	8.6		1.01806	11.8	11.2
0.0108	0.000352		0.00625	9.4e-05		0.0108	352		0.00625	94		1.02083	11.3	9.6		1.02083	11.1	10.1
0.01081	0.000353		0.00625	9.3e-05		0.01081	353		0.00625	93		1.02361	8.6	8.3		1.02361	8	10.3
0.01084	0.000354		0.0063	9.2e-05		0.01084	354		0.0063	92		1.02639	9.6	8.8		1.02639	9.8	9.8
0.01088	0.000355		0.00632	9.1e-05		0.01088	355		0.00632	91		1.02917	9.8	12.1		1.02917	11.8	10.4
0.01089	0.000354		0.00632	9.2e-05		0.01089	354		0.00632	92		1.03194	9.5	10		1.03194	10.3	11.4
0.0109	0.000355		0.00633	9.3e-05		0.0109	355		0.00633	93		1.03472	10.9	10.5		1.03472	11.1	10.4
0.01091	0.000356		0.00633	9.4e-05		0.01091	356		0.00633	94		1.0375	8.9	9.1		1.0375	11.5	11.6
0.01098	0.000357		0.00635	9.3e-05		0.01098	357		0.00635	93		1.04028	9.4	8.6		1.04028	7.9	9.2
0.01102	0.000358		0.00636	9.4e-05		0.01102	358		0.00636	94		1.04306	11.2	9.4		1.04306	11.6	9.8
0.01102	0.000359		0.00638	9.3e-05		0.01102	359		0.00638	93		1.04583	10	9		1.04583	10.6	11.7
0.01102	0.00036		0.00639	9.2e-05		0.01102	360		0.00639	92		1.04861	9.9	9.1		1.04861	8.9	10.6
0.01103	0.000361		0.0064	9.1e-05		0.01103	361		0.0064	91		1.05139	8	12.2		1.05139	11.2	9
0.01108	0.000362		0.00642	9.2e-05		0.01108	362		0.00642	92		1.05417	10.1	10.3		1.05417	9.4	9.6
0.01113	0.000363		0.00643	9.3e-05		0.01113	363		0.00643	93		1.05694	9.5	9.9		1.05694	10.6	10
0.01114	0.000364		0.00644	9.2e-05		0.01114	364		0.00644	92		1.05972	11	9.1		1.05972	9.3	9.4
0.01118	0.000363		0.00644	9.1e-05		0.01118	363		0.00644	91		1.0625	9.9	9.9		1.0625	9.3	10.6
0.01119	0.000364		0.00646	9e-05		0.01119	364		0.00646	90		1.06528	8.9	11.5		1.06528	9.3	8.1
0.01126	0.000365		0.00648	8.9e-05		0.01126	365		0.00648	89		1.06806	10.7	9.9		1.06806	9.2	10.3
0.01128	0.000364		0.00649	8.8e-05		0.01128	364		0.00649	88		1.07083	10.5	9.3		1.07083	9.2	8.8
0.01136	0.000365		0.00653	8.9e-05		0.01136	365		0.00653	89		1.07361	10.7	10.8		1.07361	10.1	9.2
0.01137	0.000366		0.00657	9e-05		0.01137	366		0.00657	90		1.07639	9.3	8.6		1.07639	10.9	10.9
0.01139	0.000367		0.00658	8.9e-05		0.01139	367		0.00658	89		1.07917	7.1	10.1		1.07917	11.9	11.3
0.01143	0.000368		0.00658	8.8e-05		0.01143	368		0.00658	88		1.08194	9.2	9.7		1.08194	11.4	10.8
0.01151	0.000369		0.0066	8.9e-05		0.01151	369		0.0066	89		1.08472	10.6	10.1		1.08472	10.3	11.3
0.01153	0.00037		0.00662	8.8e-05		0.01153	370		0.00662	88		1.0875	9.3	8.9		1.0875	10	11.2
0.01154	0.000371		0.00663	8.7e-05		0.01154	371		0.00663	87		1.09028	11.1	8.7		1.09028	11.1	10.3
0.0116	0.000372		0.00665	8.6e-05		0.0116	372		0.00665	86		1.09306	11	10.6		1.09306	10.2	10.2
0.01166	0.000373		0.00667	8.7e-05		0.01166	373		0.00667	87		1.09583	8.7	9.8		1.09583	11.1	10.5
0.01166	0.000374		0.0067	8.6e-05		0.01166	374		0.0067	86		1.09861	8.8	8.3		1.09861	10.1	10.7
0.01171	0.000375		0.00671	8.7e-05		0.01171	375		0.00671	87		1.10139	8.5	9.7		1.10139	9.8	10.9
0.0118	0.000376		0.00673	8.6e-05		0.0118	376		0.00673	86		1.10417	9.5	8.1		1.10417	10.4	10
0.0118	0.000377		0.00673	8.5e-05		0.0118	377		0.00673	85		1.10694	11.4	8.6		1.10694	9.6	9.6
0.01182	0.000378		0.00675	8.4e-05		0.01182	378		0.00675	84		1.10972	11.2	8.5		1.10972	9.7	10.5
0.0119	0.000379		0.00675	8.3e-05		0.0119	379		0.00675	83		1.1125	10	11.8		1.1125	9.6	8.9
0.01193	0.00038		0.00678	8.4e-05		0.01193	380		0.00678	84		1.11528	9	9.4		1.11528	9.8	10
0.01197	0.000381		0.00679	8.3e-05		0.01197	381		0.00679	83		1.11806	9.2	9.9		1.11806	8.2	8.7
0.01197	0.000382		0.0068	8.4e-05		0.01197	382		0.0068	84		1.12083	9.8	9		1.12083	9.9	7.8
0.01198	0.000383		0.00682	8.5e-05		0.01198	383		0.00682	85		1.12361	9	9.6		1.12361	10.1	9.6
0.01199	0.000384		0.00684	8.4e-05		0.01199	384		0.00684	84		1.12639	11.8	8.1		1.12639	10.7	11.5
0.01199	0.000385		0.00685	8.5e-05		0.01199	385		0.00685	85		1.12917	10.5	10.9		1.12917	8.5	10.2
0.01201	0.000386		0.00685	8.6e-05		0.01201	386		0.00685	86		1.13194	9.4	9.8		1.13194	10.2	9.9
0.01202	0.000387		0.00686	8.7e-05		0.01202	387		0.00686	87		1.13472	8.7	8.4		1.13472	10.4	9.7
0.01203	0.000388		0.00688	8.8e-05		0.01203	388		0.00688	88		1.1375	9.7	11.4		1.1375	9	8.4
0.01205	0.000387		0.0069	8.9e-05		0.01205	387		0.0069	89		1.14028	11.9	9.6		1.14028	11.7	10.6
0.01205	0.000388		0.00693	8.8e-05		0.01205	388		0.00693	88		1.14306	10	9.9		1.14306	7.3	9.1
0.01207	0.000389		0.00696	8.9e-05		0.01207	389		0.00696	89		1.14583	8.5	11.3		1.14583	10.5	11.2
0.0121	0.00039		0.00696	8.8e-05		0.0121	390		0.00696	88		1.14861	9.1	9.8		1.14861	9.1	10
0.01211	0.000391		0.00697	8.7e-05		0.01211	391		0.00697	87		1.15139	9	9.5		1.15139	8.3	7.8
0.01212	0.000392		0.00699	8.8e-05		0.01212	392		0.00699	88		1.15417	7.4	10.8		1.15417	8	8.3
0.01213	0.000393		0.007	8.7e-05		0.01213	393		0.007	87		1.15694	8.6	10.5		1.15694	10.6	10.8
0.01215	0.000394		0.00701	8.8e-05		0.01215	394		0.00701	88		1.15972	11.2	10.8		1.15972	11.4	9.9
0.01215	0.000395		0.00703	8.9e-05		0.01215	395		0.00703	89		1.1625	10	12.7		1.1625	10.3	10
0.01216	0.000396		0.00704	9e-05		0.01216	396		0.00704	90		1.16528	8.3	9.8		1.16528	9.3	9.8
0.01216	0.000395		0.0071	9.1e-05		0.01216	395		0.0071	91		1.16806	10.1	10.5		1.16806	10.4	9.9
0.01218	0.000396		0.0071	9.2e-05		0.01218	396		0.0071	92		1.17083	10.1	9.5		1.17083	10.3	9.4
0.01221	0.000395		0.00713	9.3e-05		0.01221	395		0.00713	93		1.17361	11.1	9.6		1.17361	8.6	10.6
0.01223	0.000396		0.00713	9.2e-05		0.01223	396		0.00713	92		1.17639	10.5	8.4		1.17639	9.2	9.8
0.01229	0.000395		0.00717	9.1e-05		0.01229	395		0.00717	91		1.17917	8.5	10.3		1.17917	12.3	11.1
0.0123	0.000396		0.00717	9.2e-05		0.0123	396		0.00717	92		1.18194	9.2	10		1.18194	11	11.2
0.0123	0.000397		0.00717	9.3e-05		0.0123	397		0.00717	93		1.18472	10.5	10.9		1.18472	10.7	10.1
0.01232	0.000398		0.00718	9.2e-05		0.01232	398		0.00718	92		1.1875	8.4	8.6		1.1875	8.7	9.5
0.01233	0.000399		0.00718	9.1e-05		0.01233	399		0.00718	91		1.19028	11	8.8		1.19028	11.6	9.7
0.01233	0.0004		0.00718	9e-05		0.01233	400		0.00718	90		1.19306	10.9	9.9		1.19306	11.2	10.7
0.01236	0.000401		0.00719	8.9e-05		0.01236	401		0.00719	89		1.19583	11.6	9		1.19583	8.5	10.3
0.0124	0.000402		0.0072	8.8e-05		0.0124	402		0.0072	88		1.19861	10.1	9.6		1.19861	10.9	8.9
0.01245	0.000403		0.00723	8.7e-05		0.01245	403		0.00723	87		1.20139	10.7	11.1		1.20139	9.7	11.8
0.01252	0.000404		0.00724	8.6e-05		0.01252	404		0.00724	86		1.20417	9.9	8.7		1.20417	9	8.8
0.01255	0.000405		0.00724	8.5e-05		0.01255	405		0.00724	85		1.20694	12.1	9.7		1.20694	10.9	10.1
0.01256	0.000406		0.00725	8.4e-05		0.01256	406		0.00725	84		1.20972	9.1	11.9		1.20972	10.4	10.8
0.01257	0.000407		0.00726	8.5e-05		0.01257	407		0.00726	85		1.2125	9	9.1		1.2125	10.3	11.6
0.01263	0.000408		0.00727	8.6e-05		0.01263	408		0.00727	86		1.21528	10.2	9.1		1.21528	10	7
0.01263	0.000409		0.00728	8.7e-05		0.01263	409		0.00728	87		1.21806	9.1	9.1		1.21806	10.2	11.7
0.01272	0.00041		0.00728	8.6e-05		0.01272	410		0.00728	86		1.22083	8.7	10.2		1.22083	8.7	10.2
0.01274	0.000411		0.00729	8.7e-05		0.01274	411		0.00729	87		1.22361	11.4	10.3		1.22361	10.9	10.2
0.01274	0.000412		0.00731	8.8e-05		0.01274	412		0.00731	88		1.22639	11.5	10.1		1.22639	9.1	9.3
0.01275	0.000413		0.00733	8.7e-05		0.01275	413		0.00733	87		1.22917	8.9	9.3		1.22917	11.6	9.8
0.01275	0.000414		0.00734	8.8e-05		0.01275	414		0.00734	88		1.23194	9.9	8.6		1.23194	9.8	12.1
0.01276	0.000415		0.00736	8.7e-05		0.01276	415		0.00736	87		1.23472	9.5	8.9		1.23472	10.3	9.6
0.01277	0.000416		0.00739	8.8e-05		0.01277	416		0.00739	88		1.2375	10	12.3		1.2375	10.2	9.6
0.01277	0.000417		0.0074	8.7e-05		0.01277	417		0.0074	87		1.24028	8.3	10.3		1.24028	12.1	11
0.01277	0.000418		0.00746	8.8e-05		0.01277	418		0.00746	88		1.24306	9.7	10.7		1.24306	9.9	10.3
0.01279	0.000419		0.00749	8.9e-05		0.01279	419		0.00749	89		1.24583	8.5	9.4		1.24583	10.3	11
0.01279	0.00042		0.00749	8.8e-05		0.01279	420		0.00749	88		1.24861	9	10.2		1.24861	10.8	10.5
0.01281	0.000421		0.00753	8.9e-05		0.01281	421		0.00753	89		1.25139	9.6	8.3		1.25139	10.3	9.9
0.01287	0.000422		0.00754	9e-05		0.01287	422		0.00754	90		1.25417	9.1	9.9		1.25417	10.6	11.6
0.01287	0.000423		0.00754	9.1e-05		0.01287	423		0.00754	91		1.25694	9	9.5		1.25694	9.9	10.9
0.01293	0.000424		0.00755	9.2e-05		0.01293	424		0.00755	92		1.25972	9.9	9.8		1.25972	8.6	9.1
0.01294	0.000425		0.00757	9.3e-05		0.01294	425		0.00757	93		1.2625	9.1	10.7		1.2625	9.6	9.6
0.01296	0.000426		0.00757	9.2e-05		0.01296	426		0.00757	92		1.26528	11.6	9.2		1.26528	9.3	9.3
0.01296	0.000427		0.00758	9.3e-05		0.01296	427		0.00758	93		1.26806	9.9	12		1.26806	11.3	10.1
0.01297	0.000428		0.00759	9.4e-05		0.01297	428		0.00759	94		1.27083	10	8.9		1.27083	8	8.1
0.01298	0.000429		0.00761	9.5e-05		0.01298	429		0.00761	95		1.27361	9.4	7.5		1.27361	9.7	9.5
0.01303	0.00043		0.00768	9.4e-05		0.01303	430		0.00768	94		1.27639	9.1	9.4		1.27639	10.2	10.1
0.01303	0.000431		0.00768	9.5e-05		0.01303	431		0.00768	95		1.27917	11.7	10.3		1.27917	9.9	9.1
0.01306	0.000432		0.0077	9.6e-05		0.01306	432		0.0077	96		1.28194	10	7.2		1.28194	10.9	10.2
0.01307	0.000433		0.00773	9.5e-05		0.01307	433		0.00773	95		1.28472	11	8.3		1.28472	10.1	11.8
0.01308	0.000434		0.00774	9.4e-05		0.01308	434		0.00774	94		1.2875	8.2	10.3		1.2875	8.4	9.8
0.01309	0.000435		0.00774	9.3e-05		0.01309	435		0.00774	93		1.29028	9.2	8.9		1.29028	11.3	10.7
0.01309	0.000436		0.00774	9.4e-05		0.01309	436		0.00774	94		1.29306	9.1	10.8		1.29306	10.1	8.4
0.01313	0.000437		0.00777	9.5e-05		0.01313	437		0.00777	95		1.29583	10.6	10.6		1.29583	8.6	10.1
0.01314	0.000438		0.00779	9.4e-05		0.01314	438		0.00779	94		1.29861	11.1	8.4		1.29861	10.1	8.5
0.01325	0.000439		0.00781	9.3e-05		0.01325	439		0.00781	93		1.30139	11	9.4		1.30139	10.9	10.8
0.01327	0.00044		0.00782	9.4e-05		0.01327	440		0.00782	94		1.30417	10.3	8		1.30417	9.5	10.9
0.01329	0.000439		0.00783	9.5e-05		0.01329	439		0.00783	95		1.30694	7	10.5		1.30694	10.6	11.2
0.01336	0.00044		0.00784	9.6e-05		0.01336	440		0.00784	96		1.30972	11.7	9.6		1.30972	8.9	9.6
0.01336	0.000441		0.00785	9.7e-05		0.01336	441		0.00785	97		1.3125	9.1	11.1		1.3125	9.8	7.6
0.01337	0.000442		0.0079	9.8e-05		0.01337	442		0.0079	98		1.31528	10.8	10		1.31528	8.7	10.7
0.01341	0.000443		0.00791	9.9e-05		0.01341	443		0.00791	99		1.31806	9	10.4		1.31806	10.3	9.2
0.01343	0.000444		0.00793	9.8e-05		0.01343	444		0.00793	98		1.32083	9.6	10.9		1.32083	10.8	10.7
0.01344	0.000445		0.00795	9.7e-05		0.01344	445		0.00795	97		1.32361	9.5	12.8		1.32361	10.4	10.3
0.01346	0.000446		0.00796	9.8e-05		0.01346	446		0.00796	98		1.32639	9.4	9.6		1.32639	10.3	9.6
0.01347	0.000447		0.00797	9.9e-05		0.01347	447		0.00797	99		1.32917	10.4	8.8		1.32917	10.7	10.4
0.01348	0.000448		0.00801	9.8e-05		0.01348	448		0.00801	98		1.33194	11	9.8		1.33194	9	11.1
0.01352	0.000449		0.00802	9.9e-05		0.01352	449		0.00802	99		1.33472	9.4	9.7		1.33472	10.5	10.2
0.01354	0.00045		0.00805	0.0001		0.01354	450		0.00805	100		1.3375	10.2	9.5		1.3375	10.7	9.9
0.01355	0.000451		0.00807	9.9e-05		0.01355	451		0.00807	99		1.34028	9.6	10.8		1.34028	9.7	9.5
0.01357	0.000452		0.00808	0.0001		0.01357	452		0.00808	100		1.34306	9.9	10.2		1.34306	10.7	10.4
0.01359	0.000453		0.00811	9.9e-05		0.01359	453		0.00811	99		1.34583	11.1	9.6		1.34583	10.6	11.1
0.01361	0.000454		0.00812	0.0001		0.01361	454		0.00812	100		1.34861	6.9	10.6		1.34861	9.5	9.2
0.01365	0.000455		0.00814	0.000101		0.01365	455		0.00814	101		1.35139	10.8	10		1.35139	9.9	9.6
0.01369	0.000456		0.00816	0.0001		0.01369	456		0.00816	100		1.35417	11	10.9		1.35417	10.1	10.2
0.01373	0.000455		0.00816	9.9e-05		0.01373	455		0.00816	99		1.35694	11	9.9		1.35694	10.8	10.9
0.01377	0.000456		0.00818	0.0001		0.01377	456		0.00818	100		1.35972	9.4	10		1.35972	10.8	9.6
0.01377	0.000457		0.0082	0.000101		0.01377	457		0.0082	101		1.3625	8.9	10.6		1.3625	10.3	13
0.01379	0.000458		0.0082	0.0001		0.01379	458		0.0082	100		1.36528	10.4	10.4		1.36528	7	8.3
0.01381	0.000459		0.00821	9.9e-05		0.01381	459		0.00821	99		1.36806	9.4	11.2		1.36806	9.7	6.9
0.01382	0.00046		0.00822	9.8e-05		0.01382	460		0.00822	98		1.37083	11.6	9.7		1.37083	8.3	9.7
0.01386	0.000459		0.00822	9.9e-05		0.01386	459		0.00822	99		1.37361	10.6	8.6		1.37361	9.1	8.1
0.01389	0.00046		0.00825	9.8e-05		0.01389	460		0.00825	98		1.37639	10.4	10.1		1.37639	10.4	8.5
0.01393	0.000461		0.00826	9.9e-05		0.01393	461		0.00826	99		1.37917	9.2	8.6		1.37917	10.8	10.8
0.01393	0.000462		0.00827	0.0001		0.01393	462		0.00827	100		1.38194	10.7	10.8		1.38194	8.3	12
0.01394	0.000463		0.00828	9.9e-05		0.01394	463		0.00828	99		1.38472	10.3	9.5		1.38472	10.5	9
0.01401	0.000464		0.0083	0.0001		0.01401	464		0.0083	100		1.3875	11.7	10.8		1.3875	11.2	9.9
0.01402	0.000465		0.00832	9.9e-05		0.01402	465		0.00832	99		1.39028	8.9	8.8		1.39028	9.7	10.9
0.01403	0.000466		0.00834	0.0001		0.01403	466		0.00834	100		1.39306	11.6	9.2		1.39306	10.8	9.8
0.01404	0.000465		0.00834	9.9e-05		0.01404	465		0.00834	99		1.39583	9.4	10.3		1.39583	10.7	9.9
0.01413	0.000466		0.00837	9.8e-05		0.01413	466		0.00837	98		1.39861	9.7	9.3		1.39861	10.8	11.5
0.0142	0.000467		0.00837	9.7e-05		0.0142	467		0.00837	97		1.40139	8.9	9.8		1.40139	10.5	10.4
0.01423	0.000468		0.00838	9.8e-05		0.01423	468		0.00838	98		1.40417	9.8	7.5		1.40417	9.5	10
0.01424	0.000469		0.00839	9.7e-05		0.01424	469		0.00839	97		1.40694	10.2	10		1.40694	9.9	10
0.01425	0.00047		0.0084	9.6e-05		0.01425	470		0.0084	96		1.40972	10	11.3		1.40972	9.4	10.3
0.01429	0.000471		0.0084	9.7e-05		0.01429	471		0.0084	97		1.4125	10.3	8.6		1.4125	8.5	9.6
0.01438	0.000472		0.00842	9.8e-05		0.01438	472		0.00842	98		1.41528	8.7	9.7		1.41528	9.3	7.5
0.0144	0.000473		0.00849	9.9e-05		0.0144	473		0.00849	99		1.41806	10.5	8.8		1.41806	10.1	10.5
0.0144	0.000474		0.0085	0.0001		0.0144	474		0.0085	100		1.42083	11.4	9.5		1.42083	10.3	11.3
0.01441	0.000475		0.00851	9.9e-05		0.01441	475		0.00851	99		1.42361	10.5	9.7		1.42361	9.7	9.1
0.01442	0.000476		0.00852	9.8e-05		0.01442	476		0.00852	98		1.42639	9.6	7.9		1.42639	8.4	10.2
0.01442	0.000477		0.00853	9.9e-05		0.01442	477		0.00853	99		1.42917	10.2	8.7		1.42917	11.7	9.8
0.01443	0.000478		0.00853	0.0001		0.01443	478		0.00853	100		1.43194	9.7	9.1		1.43194	11.4	10.3
0.01444	0.000479		0.00856	9.9e-05		0.01444	479		0.00856	99		1.43472	10.2	10.9		1.43472	10.4	10
0.01446	0.00048		0.00858	9.8e-05		0.01446	480		0.00858	98		1.4375	9.1	8.7		1.4375	10.9	10.2
0.01448	0.000481		0.00858	9.7e-05		0.01448	481		0.00858	97		1.44028	7.8	11.4		1.44028	11.2	12.5
0.01453	0.000482		0.00859	9.6e-05		0.01453	482		0.00859	96		1.44306	9.4	11.2		1.44306	11.3	12.1
0.01459	0.000483		0.0086	9.7e-05		0.01459	483		0.0086	97		1.44583	10.1	9		1.44583	9.1	9
0.01463	0.000484		0.00861	9.8e-05		0.01463	484		0.00861	98		1.44861	9.6	10.1		1.44861	8.8	9.5
0.01466	0.000485		0.00862	9.7e-05		0.01466	485		0.00862	97		1.45139	9.4	8.2		1.45139	10.1	9.4
0.01476	0.000486		0.00863	9.8e-05		0.01476	486		0.00863	98		1.45417	8.8	8.6		1.45417	9.8	9
0.01478	0.000487		0.00863	9.7e-05		0.01478	487		0.00863	97		1.45694	9.3	10.8		1.45694	11.9	11.1
0.01478	0.000488		0.00864	9.8e-05		0.01478	488		0.00864	98		1.45972	9.2	9.1		1.45972	10.7	10.6
0.01483	0.000489		0.00864	9.9e-05		0.01483	489		0.00864	99		1.4625	7.7	9.2		1.4625	9.2	10.2
0.01485	0.00049		0.00867	9.8e-05		0.01485	490		0.00867	98		1.46528	9.4	7.5		1.46528	8	9.6
0.01488	0.000491		0.00869	9.7e-05		0.01488	491		0.00869	97		1.46806	9.6	12.1		1.46806	10.5	9.6
0.01489	0.000492		0.00872	9.8e-05		0.01489	492		0.00872	98		1.47083	10.3	8.2		1.47083	10.2	10.7
0.0149	0.000493		0.00874	9.9e-05		0.0149	493		0.00874	99		1.47361	9.2	10.1		1.47361	10.5	9.9
0.01493	0.000494		0.00874	0.0001		0.01493	494		0.00874	100		1.47639	11	10.8		1.47639	10.8	9
0.01496	0.000495		0.00877	0.000101		0.01496	495		0.00877	101		1.47917	8.8	9.6		1.47917	9.5	10.6
0.01499	0.000496		0.00878	0.000102		0.01499	496		0.00878	102		1.48194	10	8.5		1.48194	8.5	9.1
0.01501	0.000497		0.0088	0.000103		0.01501	497		0.0088	103		1.48472	10.3	9.3		1.48472	10	10.6
0.01506	0.000498		0.00882	0.000104		0.01506	498		0.00882	104		1.4875	10	10.2		1.4875	9.4	8.9
0.01507	0.000499		0.00883	0.000103		0.01507	499		0.00883	103		1.49028	10.1	8.7		1.49028	11	10.1
0.01507	0.0005		0.00883	0.000104		0.01507	500		0.00883	104		1.49306	10.4	10.1		1.49306	10.4	10.6
0.0151	0.000501		0.00885	0.000105		0.0151	501		0.00885	105		1.49583	8.9	9.7		1.49583	10	9.9
0.01514	0.000502		0.00886	0.000104		0.01514	502		0.00886	104		1.49861	10.3	9		1.49861	9.6	8.7
0.01517	0.000503		0.00888	0.000105		0.01517	503		0.00888	105		1.50139	11.3	11.2		1.50139	11.7	11.4
0.01518	0.000504		0.00889	0.000104		0.01518	504		0.00889	104		1.50417	10.2	10		1.50417	8.9	10.9
0.01519	0.000505		0.00889	0.000103		0.01519	505		0.00889	103		1.50694	9.5	10.6		1.50694	9.5	10
0.0152	0.000506		0.00889	0.000102		0.0152	506		0.00889	102		1.50972	10.1	9.7		1.50972	9.9	8.6
0.01523	0.000507		0.0089	0.000103		0.01523	507		0.0089	103		1.5125	11.4	9		1.5125	10.6	10.3
0.01527	0.000508		0.0089	0.000104		0.01527	508		0.0089	104		1.51528	10	8.6		1.51528	11.6	11.1
0.01527	0.000507		0.00891	0.000105		0.01527	507		0.00891	105		1.51806	9.6	9.7		1.51806	9.6	11.2
0.01528	0.000508		0.00894	0.000104		0.01528	508		0.00894	104		1.52083	9.8	8.8		1.52083	10.6	10.5
0.01531	0.000509		0.00897	0.000103		0.01531	509		0.00897	103		1.52361	9.7	8.4		1.52361	9	10
0.01532	0.00051		0.00898	0.000102		0.01532	510		0.00898	102		1.52639	9.9	9.8		1.52639	10.6	10.1
0.01533	0.000511		0.00902	0.000101		0.01533	511		0.00902	101		1.52917	10.3	11.1		1.52917	11	9.6
0.01535	0.000512		0.00904	0.0001		0.01535	512		0.00904	100		1.53194	11.3	9.8		1.53194	8.6	9.6
0.0154	0.000513		0.00906	0.000101		0.0154	513		0.00906	101		1.53472	10.4	9.6		1.53472	12.3	9.5
0.01544	0.000514		0.00908	0.0001		0.01544	514		0.00908	100		1.5375	9.8	11		1.5375	11.4	11.8
0.01546	0.000515		0.00909	0.000101		0.01546	515		0.00909	101		1.54028	10.1	10.3		1.54028	9.9	10.3
0.01547	0.000516		0.00909	0.000102		0.01547	516		0.00909	102		1.54306	10.2	10.4		1.54306	8.6	11.3
0.01548	0.000517		0.00911	0.000103		0.01548	517		0.00911	103		1.54583	9.4	10		1.54583	9.4	9.7
0.01552	0.000516		0.00911	0.000104		0.01552	516		0.00911	104		1.54861	10.6	9.5		1.54861	10.3	8.8
0.01554	0.000517		0.00912	0.000103		0.01554	517		0.00912	103		1.55139	8.9	11		1.55139	10.8	10.2
0.01561	0.000518		0.00913	0.000102		0.01561	518		0.00913	102		1.55417	9.7	11.9		1.55417	10.1	10.2
0.01561	0.000519		0.00913	0.000101		0.01561	519		0.00913	101		1.55694	9.7	11.6		1.55694	8.7	8.9
0.01561	0.00052		0.00917	0.000102		0.01561	520		0.00917	102		1.55972	9.4	9.3		1.55972	10.9	10.6
0.01562	0.000521		0.00918	0.000101		0.01562	521		0.00918	101		1.5625	10.2	9.9		1.5625	10.4	10.6
0.01563	0.000522		0.00918	0.0001		0.01563	522		0.00918	100		1.56528	9.4	7.5		1.56528	9.2	10.6
0.01568	0.000523		0.00918	9.9e-05		0.01568	523		0.00918	99		1.56806	11.2	9.4		1.56806	10.2	9
0.0157	0.000524		0.0092	0.0001		0.0157	524		0.0092	100		1.57083	11.5	9.9		1.57083	9.2	11.7
0.01574	0.000525		0.0092	9.9e-05		0.01574	525		0.0092	99		1.57361	9.1	9		1.57361	9	9.2
0.01578	0.000526		0.0092	9.8e-05		0.01578	526		0.0092	98		1.57639	10.2	10		1.57639	12.1	10.3
0.01585	0.000525		0.00922	9.9e-05		0.01585	525		0.00922	99		1.57917	10	10.2		1.57917	9.6	9.3
0.01585	0.000526		0.00922	9.8e-05		0.01585	526		0.00922	98		1.58194	9.8	12.1		1.58194	10.3	8.9
0.01586	0.000527		0.00923	9.9e-05		0.01586	527		0.00923	99		1.58472	9.7	9		1.58472	10.1	11.3
0.01586	0.000528		0.00924	9.8e-05		0.01586	528		0.00924	98		1.5875	9.9	10.3		1.5875	9.5	10.3
0.01588	0.000529		0.00924	9.7e-05		0.01588	529		0.00924	97		1.59028	8.7	10.9		1.59028	9.8	9.6
0.01589	0.00053		0.00926	9.8e-05		0.01589	530		0.00926	98		1.59306	11.2	10.1		1.59306	11.5	9.8
0.01591	0.000531		0.00931	9.9e-05		0.01591	531		0.00931	99		1.59583	11.5	9.6		1.59583	8.9	9.6
0.01594	0.000532		0.00933	9.8e-05		0.01594	532		0.00933	98		1.59861	9.9	10.1		1.59861	10.9	10.1
0.01595	0.000533		0.00933	9.9e-05		0.01595	533		0.00933	99		1.60139	12	8.6		1.60139	9.5	10.4
0.01597	0.000534		0.00936	9.8e-05		0.01597	534		0.00936	98		1.60417	8.3	9.6		1.60417	10.5	9.9
0.01601	0.000535		0.00938	9.9e-05		0.01601	535		0.00938	99		1.60694	8.8	10.8		1.60694	7.8	10.5
0.01605	0.000536		0.00939	0.0001		0.01605	536		0.00939	100		1.60972	10	7.6		1.60972	11.3	8.7
0.01611	0.000537		0.00939	0.000101		0.01611	537		0.00939	101		1.6125	9.7	10.6		1.6125	9	10.3
0.01611	0.000538		0.0094	0.000102		0.01611	538		0.0094	102		1.61528	10.8	10.8		1.61528	9.9	9.6
0.01612	0.000539		0.00941	0.000101		0.01612	539		0.00941	101		1.61806	10.3	10		1.61806	9.8	9.5
0.01613	0.00054		0.00941	0.0001		0.01613	540		0.00941	100		1.62083	9.5	8.8		1.62083	9.2	9.6
0.01613	0.000541		0.00943	0.000101		0.01613	541		0.00943	101		1.62361	10.7	10		1.62361	8.8	9.6
0.01614	0.000542		0.00945	0.0001		0.01614	542		0.00945	100		1.62639	11.1	8.2		1.62639	9.8	9
0.01621	0.000543		0.00948	9.9e-05		0.01621	543		0.00948	99		1.62917	8.8	10.8		1.62917	9.7	10
0.01623	0.000544		0.00948	0.0001		0.01623	544		0.00948	100		1.63194	11.7	9.6		1.63194	11.8	9.9
0.01623	0.000545		0.00949	9.9e-05		0.01623	545		0.00949	99		1.63472	10.4	12		1.63472	10.4	12.2
0.01625	0.000546		0.00949	0.0001		0.01625	546		0.00949	100		1.6375	9.4	10		1.6375	8.2	10
0.01626	0.000547		0.00955	0.000101		0.01626	547		0.00955	101		1.64028	8.3	9.1		1.64028	9.6	9.4
0.01628	0.000548		0.00955	0.000102		0.01628	548		0.00955	102		1.64306	10.4	11.3		1.64306	9.2	7.3
0.01629	0.000547		0.00956	0.000101		0.01629	547		0.00956	101		1.64583	11.2	10.2		1.64583	8.6	10.2
0.0163	0.000546		0.00957	0.000102		0.0163	546		0.00957	102		1.64861	9.8	9.9		1.64861	10.6	9
0.01631	0.000547		0.00959	0.000103		0.01631	547		0.00959	103		1.65139	8.4	10.5		1.65139	9.1	9.6
0.01635	0.000548		0.00959	0.000104		0.01635	548		0.00959	104		1.65417	11.3	10.7		1.65417	10.4	9.8
0.01636	0.000549		0.00964	0.000105		0.01636	549		0.00964	105		1.65694	10.5	8.6		1.65694	9	9
0.01639	0.00055		0.00965	0.000106		0.01639	550		0.00965	106		1.65972	9.8	7.9		1.65972	9.1	9.6
0.0164	0.000551		0.00968	0.000105		0.0164	551		0.00968	105		1.6625	11.5	7.9		1.6625	11.7	10.5
0.01643	0.000552		0.00968	0.000106		0.01643	552		0.00968	106		1.66528	10.9	9.9		1.66528	8.7	10.8
0.01644	0.000553		0.0097	0.000105		0.01644	553		0.0097	105		1.66806	9.1	10.8		1.66806	9.8	9.2
0.01647	0.000554		0.0097	0.000106		0.01647	554		0.0097	106		1.67083	9.2	9.8		1.67083	8.9	8.8
0.01648	0.000555		0.00971	0.000107		0.01648	555		0.00971	107		1.67361	8.9	11.8		1.67361	9.6	10
0.01649	0.000556		0.00972	0.000108		0.01649	556		0.00972	108		1.67639	9.3	9.6		1.67639	10	10
0.01649	0.000557		0.00975	0.000109		0.01649	557		0.00975	109		1.67917	9	11.4		1.67917	12	11.5
0.01649	0.000558		0.00976	0.000108		0.01649	558		0.00976	108		1.68194	10	10.9		1.68194	9.3	10.1
0.01663	0.000559		0.00979	0.000109		0.01663	559		0.00979	109		1.68472	10	10		1.68472	9	8.4
0.01663	0.00056		0.00984	0.00011		0.01663	560		0.00984	110		1.6875	11.3	9.1		1.6875	11.6	9.4
0.01671	0.000561		0.00985	0.000109		0.01671	561		0.00985	109		1.69028	11.6	10.8		1.69028	8.9	10.8
0.01671	0.000562		0.00985	0.00011		0.01671	562		0.00985	110		1.69306	11.2	10.7		1.69306	9.6	9.7
0.01671	0.000561		0.00987	0.000111		0.01671	561		0.00987	111		1.69583	10.6	9.1		1.69583	10.1	9.7
0.01673	0.000562		0.00988	0.00011		0.01673	562		0.00988	110		1.69861	8.6	10.9		1.69861	9	8.7
0.01676	0.000563		0.0099	0.000109		0.01676	563		0.0099	109		1.70139	9.8	10.6		1.70139	8.2	10.2
0.0169	0.000564		0.00992	0.000108		0.0169	564		0.00992	108		1.70417	8.5	8.4		1.70417	9.6	9.1
0.01691	0.000565		0.00994	0.000107		0.01691	565		0.00994	107		1.70694	10.3	11		1.70694	9.6	8.8
0.01694	0.000566		0.00996	0.000106		0.01694	566		0.00996	106		1.70972	8.6	8.1		1.70972	11.6	10.7
0.01695	0.000567		0.00997	0.000107		0.01695	567		0.00997	107		1.7125	9.3	9.9		1.7125	11	9.7
0.01705	0.000568		0.00997	0.000106		0.01705	568		0.00997	106		1.71528	9.7	10.5		1.71528	8.9	11
0.01705	0.000569		0.00999	0.000107		0.01705	569		0.00999	107		1.71806	10.1	10.5		1.71806	10.7	10
0.0171	0.00057		0.01	0.000108		0.0171	570		0.01	108		1.72083	10	9.3		1.72083	10.7	10
0.01711	0.000571		0.01001	0.000107		0.01711	571		0.01001	107		1.72361	9.3	10.2		1.72361	10.2	10.7
0.01711	0.000572		0.01001	0.000106		0.01711	572		0.01001	106		1.72639	8.4	10.7		1.72639	10.9	10.1
0.01714	0.000573		0.01003	0.000105		0.01714	573		0.01003	105		1.72917	11.3	11.1		1.72917	8.7	9.6
0.01717	0.000574		0.01004	0.000106		0.01717	574		0.01004	106		1.73194	10.2	9.8		1.73194	10.9	10.5
0.01719	0.000575		0.01004	0.000107		0.01719	575		0.01004	107		1.73472	11.4	9.7		1.73472	10.4	11.5
0.01722	0.000576		0.01005	0.000106		0.01722	576		0.01005	106		1.7375	9.7	12		1.7375	8.3	8.9
0.01723	0.000577		0.01006	0.000107		0.01723	577		0.01006	107		1.74028	11.1	8.7		1.74028	10.4	8.8
0.01723	0.000578		0.01006	0.000108		0.01723	578		0.01006	108		1.74306	10.5	9.5		1.74306	9.9	10.9
0.01726	0.000579		0.01006	0.000109		0.01726	579		0.01006	109		1.74583	10.5	9.9		1.74583	9.7	10
0.01726	0.00058		0.01007	0.000108		0.01726	580		0.01007	108		1.74861	8.7	10.1		1.74861	9.7	9.2
0.01727	0.000581		0.01011	0.000107		0.01727	581		0.01011	107		1.75139	8.9	9.3		1.75139	9.9	9.1
0.01729	0.000582		0.01011	0.000106		0.01729	582		0.01011	106		1.75417	9.8	9		1.75417	10.4	11.8
0.01733	0.000583		0.01015	0.000107		0.01733	583		0.01015	107		1.75694	9.5	10.2		1.75694	9.7	9.7
0.01735	0.000584		0.01017	0.000106		0.01735	584		0.01017	106		1.75972	9.3	9.1		1.75972	8.7	8.7
0.01739	0.000585		0.01021	0.000107		0.01739	585		0.01021	107		1.7625	9.7	9.7		1.7625	9.3	8.6
0.0174	0.000586		0.01024	0.000106		0.0174	586		0.01024	106		1.76528	11.4	10.3		1.76528	9.7	10.5
0.01741	0.000587		0.01024	0.000107		0.01741	587		0.01024	107		1.76806	10.1	9.7		1.76806	9.7	9.8
0.01741	0.000588		0.01025	0.000108		0.01741	588		0.01025	108		1.77083	9.1	10		1.77083	12.5	9.9
0.01743	0.000589		0.01025	0.000109		0.01743	589		0.01025	109		1.77361	9.3	10.2		1.77361	10.2	12.2
0.01745	0.00059		0.01026	0.000108		0.01745	590		0.01026	108		1.77639	9	9.6		1.77639	8.2	8.7
0.01745	0.000591		0.01026	0.000109		0.01745	591		0.01026	109		1.77917	11	11.1		1.77917	11.6	8.8
0.01752	0.000592		0.01026	0.00011		0.01752	592		0.01026	110		1.78194	10.1	8.7		1.78194	9	10.6
0.01759	0.000593		0.01027	0.000111		0.01759	593		0.01027	111		1.78472	10.7	10.5		1.78472	9.9	10
0.0176	0.000594		0.0103	0.00011		0.0176	594		0.0103	110		1.7875	11.9	9.2		1.7875	11	9.8
0.01761	0.000595		0.0103	0.000111		0.01761	595		0.0103	111		1.79028	11.5	9.4		1.79028	8.9	10.5
0.01761	0.000596		0.01032	0.00011		0.01761	596		0.01032	110		1.79306	10.6	10.6		1.79306	10.2	8.9
0.01762	0.000597		0.01032	0.000109		0.01762	597		0.01032	109		1.79583	8.7	9.9		1.79583	11.6	11
0.01762	0.000598		0.01032	0.00011		0.01762	598		0.01032	110		1.79861	11.3	9.2		1.79861	10.2	10.1
0.01763	0.000599		0.01033	0.000109		0.01763	599		0.01033	109		1.80139	11.7	10		1.80139	7.8	9
0.01767	0.0006		0.01033	0.000108		0.01767	600		0.01033	108		1.80417	8.9	9.1		1.80417	8	9.8
0.01768	0.000601		0.01035	0.000107		0.01768	601		0.01035	107		1.80694	10.7	9.2		1.80694	8.4	9.1
0.01769	0.000602		0.01037	0.000108		0.01769	602		0.01037	108		1.80972	10.3	11.9		1.80972	10.6	8.7
0.0177	0.000603		0.01038	0.000107		0.0177	603		0.01038	107		1.8125	11.1	11		1.8125	9.9	10.9
0.01771	0.000604		0.0104	0.000108		0.01771	604		0.0104	108		1.81528	9.6	10.1		1.81528	10.1	9.2
0.01772	0.000605		0.01042	0.000107		0.01772	605		0.01042	107		1.81806	10.1	8.7		1.81806	9.8	9.5
0.01774	0.000606		0.01045	0.000106		0.01774	606		0.01045	106		1.82083	10.3	9.4		1.82083	11.1	10.2
0.01775	0.000607		0.01045	0.000107		0.01775	607		0.01045	107		1.82361	10.5	8.1		1.82361	9.8	11.7
0.01789	0.000608		0.01045	0.000108		0.01789	608		0.01045	108		1.82639	8.4	8.6		1.82639	11.1	10
0.01801	0.000609		0.01047	0.000107		0.01801	609		0.01047	107		1.82917	11	9.8		1.82917	11.7	9.7
0.01802	0.00061		0.01049	0.000106		0.01802	610		0.01049	106		1.83194	9.8	7.7		1.83194	9.4	12.5
0.01802	0.000611		0.0105	0.000107		0.01802	611		0.0105	107		1.83472	11.2	10.9		1.83472	9.3	9.7
0.01804	0.000612		0.0105	0.000108		0.01804	612		0.0105	108		1.8375	10.5	11.1		1.8375	8.9	8.9
0.01807	0.000613		0.01051	0.000107		0.01807	613		0.01051	107		1.84028	9.9	10.5		1.84028	9.9	9.3
0.01808	0.000614		0.01051	0.000106		0.01808	614		0.01051	106		1.84306	9.2	8.5		1.84306	11.3	10.4
0.0181	0.000615		0.01056	0.000105		0.0181	615		0.01056	105		1.84583	10	10.5		1.84583	9.5	10.8
0.01812	0.000616		0.01057	0.000106		0.01812	616		0.01057	106		1.84861	10.3	11.4		1.84861	10.6	9.4
0.01819	0.000617		0.01058	0.000105		0.01819	617		0.01058	105		1.85139	9.9	9.1		1.85139	10.4	10.9
0.0182	0.000618		0.01059	0.000106		0.0182	618		0.01059	106		1.85417	8.1	10.1		1.85417	10.5	10.3
0.01824	0.000617		0.0106	0.000107		0.01824	617		0.0106	107		1.85694	10.5	11.2		1.85694	9	10
0.01827	0.000618		0.01062	0.000108		0.01827	618		0.01062	108		1.85972	10.1	8.1		1.85972	9.9	8.6
0.01827	0.000619		0.01065	0.000109		0.01827	619		0.01065	109		1.8625	8.8	9.9		1.8625	9.9	9.9
0.0183	0.00062		0.01069	0.000108		0.0183	620		0.01069	108		1.86528	8.8	10.3		1.86528	10.9	10.6
0.01834	0.000621		0.01069	0.000109		0.01834	621		0.01069	109		1.86806	11.4	8.8		1.86806	8.1	8.7
0.01834	0.000622		0.01069	0.000108		0.01834	622		0.01069	108		1.87083	9.1	9.8		1.87083	10.8	10.7
0.01836	0.000623		0.01072	0.000107		0.01836	623		0.01072	107		1.87361	9.5	9.6		1.87361	10.1	10.3
0.01841	0.000624		0.01073	0.000106		0.01841	624		0.01073	106		1.87639	8.3	10		1.87639	10.4	9.5
0.01846	0.000625		0.01078	0.000107		0.01846	625		0.01078	107		1.87917	9.3	10		1.87917	9.9	11.2
0.01846	0.000626		0.0108	0.000108		0.01846	626		0.0108	108		1.88194	9.4	9.6		1.88194	8.7	8.7
0.01847	0.000625		0.01081	0.000107		0.01847	625		0.01081	107		1.88472	10.5	10.3		1.88472	9.9	9.6
0.01848	0.000626		0.01081	0.000106		0.01848	626		0.01081	106		1.8875	10.9	10.3		1.8875	10.6	10.5
0.01849	0.000627		0.01081	0.000107		0.01849	627		0.01081	107		1.89028	9	9.8		1.89028	10.3	9.4
0.01852	0.000626		0.01087	0.000106		0.01852	626		0.01087	106		1.89306	10.9	9.4		1.89306	9.7	11.1
0.01853	0.000627		0.01087	0.000105		0.01853	627		0.01087	105		1.89583	10.6	10.6		1.89583	9.7	8.4
0.01855	0.000628		0.01089	0.000104		0.01855	628		0.01089	104		1.89861	10.9	9.1		1.89861	11.6	9
0.01861	0.000629		0.0109	0.000105		0.01861	629		0.0109	105		1.90139	12.2	10.3		1.90139	8.7	12.5
0.01862	0.00063		0.01091	0.000106		0.01862	630		0.01091	106		1.90417	9.7	9.2		1.90417	10.5	9.8
0.01864	0.000631		0.01092	0.000107		0.01864	631		0.01092	107		1.90694	8.7	10.3		1.90694	9.7	11.2
0.01869	0.000632		0.01094	0.000106		0.01869	632		0.01094	106		1.90972	9.4	9.4		1.90972	9	7.3
0.01871	0.000633		0.01095	0.000105		0.01871	633		0.01095	105		1.9125	9.8	9.8		1.9125	9.4	10.4
0.01874	0.000634		0.01095	0.000106		0.01874	634		0.01095	106		1.91528	9.9	9.6		1.91528	11.2	9.1
0.01875	0.000635		0.01095	0.000105		0.01875	635		0.01095	105		1.91806	10.3	10.1		1.91806	10.4	10.6
0.01878	0.000636		0.01096	0.000104		0.01878	636		0.01096	104		1.92083	10	9.5		1.92083	10.2	10.1
0.01879	0.000637		0.01099	0.000103		0.01879	637		0.01099	103		1.92361	9.2	11.5		1.92361	9.4	10.7
0.01881	0.000638		0.01101	0.000104		0.01881	638		0.01101	104		1.92639	9.1	9.4		1.92639	8.9	9.7
0.01885	0.000639		0.01101	0.000103		0.01885	639		0.01101	103		1.92917	9	11.8		1.92917	9.5	10.1
0.01888	0.00064		0.01102	0.000104		0.01888	640		0.01102	104		1.93194	9.3	9.1		1.93194	11.1	10
0.01889	0.000641		0.01102	0.000103		0.01889	641		0.01102	103		1.93472	10.9	8.3		1.93472	11.2	10.4
0.0189	0.000642		0.01102	0.000104		0.0189	642		0.01102	104		1.9375	11.5	9.2		1.9375	10	10.9
0.01892	0.000643		0.01103	0.000103		0.01892	643		0.01103	103		1.94028	9.6	8.5		1.94028	10.4	9.2
0.01899	0.000644		0.01103	0.000104		0.01899	644		0.01103	104		1.94306	10.5	10.9		1.94306	8.7	9.4
0.019	0.000643		0.01105	0.000105		0.019	643		0.01105	105		1.94583	10.4	10.2		1.94583	9.9	9.7
0.019	0.000644		0.01107	0.000104		0.019	644		0.01107	104		1.94861	9	10.8		1.94861	10.2	9.4
0.01901	0.000645		0.01109	0.000103		0.01901	645		0.01109	103		1.95139	8.6	11		1.95139	10.7	11.5
0.01905	0.000646		0.0111	0.000102		0.01905	646		0.0111	102		1.95417	9.9	9.4		1.95417	10.4	10
0.01905	0.000647		0.01111	0.000103		0.01905	647		0.01111	103		1.95694	10.8	8.7		1.95694	10.9	11.6
0.01907	0.000648		0.01114	0.000102		0.01907	648		0.01114	102		1.95972	11.5	7.5		1.95972	8.6	8.7
0.01908	0.000649		0.01116	0.000101		0.01908	649		0.01116	101		1.9625	10.5	10.4		1.9625	10.1	10.8
0.01914	0.00065		0.01117	0.000102		0.01914	650		0.01117	102		1.96528	10.3	10.2		1.96528	10.5	10.1
0.01914	0.000651		0.01119	0.000101		0.01914	651		0.01119	101		1.96806	10.5	8.8		1.96806	7.7	8.4
0.01919	0.000652		0.0112	0.0001		0.01919	652		0.0112	100		1.97083	9.4	10.6		1.97083	8.5	8.4
0.0192	0.000653		0.01121	0.000101		0.0192	653		0.01121	101		1.97361	10.6	10.6		1.97361	12	8.2
0.0193	0.000654		0.01121	0.000102		0.0193	654		0.01121	102		1.97639	9.3	7.8		1.97639	11.5	11.7
0.01933	0.000655		0.01123	0.000101		0.01933	655		0.01123	101		1.97917	11.3	10.8		1.97917	10	11.2
0.01936	0.000656		0.01123	0.0001		0.01936	656		0.01123	100		1.98194	9.6	9.5		1.98194	8	9.7
0.01937	0.000655		0.01124	9.9e-05		0.01937	655		0.01124	99		1.98472	8.5	10.2		1.98472	10.8	9.8
0.0194	0.000656		0.01124	9.8e-05		0.0194	656		0.01124	98		1.9875	10	9.1		1.9875	9.7	9.7
0.01942	0.000657		0.01126	9.9e-05		0.01942	657		0.01126	99		1.99028	9.8	11.2		1.99028	9.2	10.2
0.01942	0.000658		0.01128	9.8e-05		0.01942	658		0.01128	98		1.99306	11	11.3		1.99306	10.3	10.4
0.01944	0.000659		0.01129	9.7e-05		0.01944	659		0.01129	97		1.99583	9.4	9.4		1.99583	9.7	10.3
0.01945	0.00066		0.0113	9.6e-05		0.01945	660		0.0113	96		1.99861	10	8.6		1.99861	10.1	9.2
0.0195	0.000661		0.01132	9.7e-05		0.0195	661		0.01132	97
0.01955	0.000662		0.01133	9.6e-05		0.01955	662		0.01133	96
0.01962	0.000663		0.01136	9.5e-05		0.01962	663		0.01136	95
0.01965	0.000664		0.01138	9.6e-05		0.01965	664		0.01138	96
0.01968	0.000665		0.0114	9.7e-05		0.01968	665		0.0114	97
0.01972	0.000666		0.0115	9.8e-05		0.01972	666		0.0115	98
0.01972	0.000667		0.01151	9.9e-05		0.01972	667		0.01151	99
0.01973	0.000668		0.01152	0.0001		0.01973	668		0.01152	100
0.01974	0.000669		0.01154	0.000101		0.01974	669		0.01154	101
0.01977	0.00067		0.01154	0.0001		0.01977	670		0.01154	100
0.01977	0.000671		0.01155	9.9e-05		0.01977	671		0.01155	99
0.01978	0.00067		0.01156	9.8e-05		0.01978	670		0.01156	98
0.01982	0.000671		0.01156	9.9e-05		0.01982	671		0.01156	99
0.01984	0.000672		0.01158	0.0001		0.01984	672		0.01158	100
0.01985	0.000673		0.01159	0.000101		0.01985	673		0.01159	101
0.01985	0.000674		0.01159	0.000102		0.01985	674		0.01159	102
0.01989	0.000675		0.01159	0.000103		0.01989	675		0.01159	103
0.01991	0.000674		0.0116	0.000104		0.01991	674		0.0116	104
0.01992	0.000675		0.0116	0.000105		0.01992	675		0.0116	105
0.01995	0.000676		0.01162	0.000106		0.01995	676		0.01162	106
0.01999	0.000677		0.01162	0.000105		0.01999	677		0.01162	105
0.02005	0.000678		0.01163	0.000104		0.02005	678		0.01163	104
0.02006	0.000679		0.01163	0.000105		0.02006	679		0.01163	105
0.02006	0.00068		0.01164	0.000106		0.02006	680		0.01164	106
0.02007	0.000681		0.0117	0.000107		0.02007	681		0.0117	107
0.02007	0.000682		0.0117	0.000108		0.02007	682		0.0117	108
0.02008	0.000683		0.0117	0.000107		0.02008	683		0.0117	107
0.0201	0.000684		0.01171	0.000108		0.0201	684		0.01171	108
0.0201	0.000685		0.01172	0.000109		0.0201	685		0.01172	109
0.02012	0.000686		0.01174	0.00011		0.02012	686		0.01174	110
0.02015	0.000687		0.01178	0.000111		0.02015	687		0.01178	111
0.02016	0.000688		0.01179	0.00011		0.02016	688		0.01179	110
0.02017	0.000689		0.0118	0.000111		0.02017	689		0.0118	111
0.02019	0.00069		0.01181	0.00011		0.02019	690		0.01181	110
0.02023	0.000691		0.01181	0.000111		0.02023	691		0.01181	111
0.02025	0.000692		0.01182	0.000112		0.02025	692		0.01182	112
0.0203	0.000693		0.01185	0.000113		0.0203	693		0.01185	113
0.02035	0.000694		0.01185	0.000114		0.02035	694		0.01185	114
0.02036	0.000695		0.01186	0.000115		0.02036	695		0.01186	115
0.0204	0.000696		0.01186	0.000116		0.0204	696		0.01186	116
0.0204	0.000697		0.01187	0.000115		0.0204	697		0.01187	115
0.02041	0.000698		0.01189	0.000114		0.02041	698		0.01189	114
0.02041	0.000699		0.0119	0.000113		0.02041	699		0.0119	113
0.02041	0.0007		0.01191	0.000114		0.02041	700		0.01191	114
0.02057	0.000701		0.01191	0.000113		0.02057	701		0.01191	113
0.02057	0.000702		0.01192	0.000114		0.02057	702		0.01192	114
0.02058	0.000703		0.01193	0.000115		0.02058	703		0.01193	115
0.02062	0.000704		0.01193	0.000114		0.02062	704		0.01193	114
0.02066	0.000705		0.01194	0.000115		0.02066	705		0.01194	115
0.02067	0.000706		0.01195	0.000114		0.02067	706		0.01195	114
0.02068	0.000707		0.01195	0.000115		0.02068	707		0.01195	115
0.02069	0.000708		0.01199	0.000114		0.02069	708		0.01199	114
0.02071	0.000709		0.01199	0.000115		0.02071	709		0.01199	115
0.02071	0.00071		0.01201	0.000116		0.02071	710		0.01201	116
0.02072	0.000711		0.01205	0.000117		0.02072	711		0.01205	117
0.02083	0.000712		0.01206	0.000116		0.02083	712		0.01206	116
0.02086	0.000713		0.01207	0.000115		0.02086	713		0.01207	115
0.02088	0.000714		0.01208	0.000116		0.02088	714		0.01208	116
0.021	0.000715		0.0121	0.000117		0.021	715		0.0121	117
0.02101	0.000716		0.01211	0.000118		0.02101	716		0.01211	118
0.02102	0.000717		0.01212	0.000117		0.02102	717		0.01212	117
0.02102	0.000718		0.01213	0.000118		0.02102	718		0.01213	118
0.02105	0.000719		0.01213	0.000117		0.02105	719		0.01213	117
0.02108	0.000718		0.01214	0.000118		0.02108	718		0.01214	118
0.02108	0.000719		0.01215	0.000117		0.02108	719		0.01215	117
0.02109	0.000718		0.01215	0.000116		0.02109	718		0.01215	116
0.02113	0.000719		0.01216	0.000117		0.02113	719		0.01216	117
0.02118	0.00072		0.01217	0.000116		0.02118	720		0.01217	116
0.02119	0.000721		0.01218	0.000117		0.02119	721		0.01218	117
0.02126	0.000722		0.01218	0.000118		0.02126	722		0.01218	118
0.02127	0.000723		0.01219	0.000117		0.02127	723		0.01219	117
0.02128	0.000724		0.01221	0.000116		0.02128	724		0.01221	116
0.02129	0.000725		0.01221	0.000115		0.02129	725		0.01221	115
0.0213	0.000726		0.01223	0.000114		0.0213	726		0.01223	114
0.02131	0.000727		0.01224	0.000113		0.02131	727		0.01224	113
0.02133	0.000728		0.01225	0.000114		0.02133	728		0.01225	114
0.02133	0.000729		0.01228	0.000113		0.02133	729		0.01228	113
0.02133	0.00073		0.01229	0.000114		0.02133	730		0.01229	114
0.02135	0.000731		0.01232	0.000113		0.02135	731		0.01232	113
0.02138	0.000732		0.01233	0.000112		0.02138	732		0.01233	112
0.02139	0.000733		0.01233	0.000113		0.02139	733		0.01233	113
0.02142	0.000734		0.01234	0.000112		0.02142	734		0.01234	112
0.0215	0.000735		0.01235	0.000113		0.0215	735		0.01235	113
0.02151	0.000736		0.01235	0.000112		0.02151	736		0.01235	112
0.02153	0.000737		0.01236	0.000111		0.02153	737		0.01236	111
0.02154	0.000738		0.01237	0.000112		0.02154	738		0.01237	112
0.02161	0.000739		0.01237	0.000113		0.02161	739		0.01237	113
0.0217	0.00074		0.01238	0.000114		0.0217	740		0.01238	114
0.02171	0.000741		0.01238	0.000113		0.02171	741		0.01238	113
0.02177	0.00074		0.01238	0.000114		0.02177	740		0.01238	114
0.02184	0.000741		0.01242	0.000115		0.02184	741		0.01242	115
0.02189	0.000742		0.01242	0.000116		0.02189	742		0.01242	116
0.02193	0.000743		0.01243	0.000117		0.02193	743		0.01243	117
0.02195	0.000744		0.01244	0.000118		0.02195	744		0.01244	118
0.02201	0.000745		0.01244	0.000119		0.02201	745		0.01244	119
0.02201	0.000746		0.01246	0.000118		0.02201	746		0.01246	118
0.02207	0.000747		0.01247	0.000119		0.02207	747		0.01247	119
0.0221	0.000748		0.01249	0.00012		0.0221	748		0.01249	120
0.02213	0.000749		0.0125	0.000119		0.02213	749		0.0125	119
0.02223	0.00075		0.01257	0.00012		0.02223	750		0.01257	120
0.02234	0.000751		0.01257	0.000119		0.02234	751		0.01257	119
0.02235	0.000752		0.01258	0.000118		0.02235	752		0.01258	118
0.02235	0.000753		0.01258	0.000117		0.02235	753		0.01258	117
0.02238	0.000754		0.01259	0.000116		0.02238	754		0.01259	116
0.02239	0.000755		0.01259	0.000117		0.02239	755		0.01259	117
0.02239	0.000756		0.01259	0.000118		0.02239	756		0.01259	118
0.02242	0.000757		0.0126	0.000117		0.02242	757		0.0126	117
0.02245	0.000758		0.01261	0.000116		0.02245	758		0.01261	116
0.02247	0.000759		0.01263	0.000115		0.02247	759		0.01263	115
0.02254	0.00076		0.01265	0.000116		0.02254	760		0.01265	116
0.02257	0.000761		0.01265	0.000115		0.02257	761		0.01265	115
0.02257	0.000762		0.01267	0.000114		0.02257	762		0.01267	114
0.0226	0.000763		0.01268	0.000113		0.0226	763		0.01268	113
0.02263	0.000764		0.01268	0.000112		0.02263	764		0.01268	112
0.02265	0.000765		0.01269	0.000111		0.02265	765		0.01269	111
0.02266	0.000766		0.01269	0.00011		0.02266	766		0.01269	110
0.0227	0.000767		0.01269	0.000111		0.0227	767		0.01269	111
0.02279	0.000768		0.0127	0.00011		0.02279	768		0.0127	110
0.02284	0.000769		0.01271	0.000109		0.02284	769		0.01271	109
0.02285	0.00077		0.01272	0.000108		0.02285	770		0.01272	108
0.02289	0.000771		0.01276	0.000107		0.02289	771		0.01276	107
0.0229	0.000772		0.01276	0.000108		0.0229	772		0.01276	108
0.02292	0.000773		0.01277	0.000109		0.02292	773		0.01277	109
0.02293	0.000774		0.01279	0.00011		0.02293	774		0.01279	110
0.02302	0.000775		0.0128	0.000109		0.02302	775		0.0128	109
0.02303	0.000776		0.01283	0.000108		0.02303	776		0.01283	108
0.02304	0.000777		0.01289	0.000107		0.02304	777		0.01289	107
0.02305	0.000778		0.01291	0.000106		0.02305	778		0.01291	106
0.02307	0.000779		0.01291	0.000105		0.02307	779		0.01291	105
0.02308	0.00078		0.01294	0.000106		0.02308	780		0.01294	106
0.02312	0.000781		0.01294	0.000107		0.02312	781		0.01294	107
0.02313	0.000782		0.01295	0.000108		0.02313	782		0.01295	108
0.02317	0.000783		0.01296	0.000107		0.02317	783		0.01296	107
0.02319	0.000784		0.01296	0.000108		0.02319	784		0.01296	108
0.02321	0.000785		0.01297	0.000109		0.02321	785		0.01297	109
0.02323	0.000786		0.01299	0.000108		0.02323	786		0.01299	108
0.02324	0.000785		0.01302	0.000107		0.02324	785		0.01302	107
0.02329	0.000786		0.01302	0.000108		0.02329	786		0.01302	108
0.0233	0.000787		0.01303	0.000109		0.0233	787		0.01303	109
0.0233	0.000788		0.01303	0.00011		0.0233	788		0.01303	110
0.02331	0.000789		0.01305	0.000111		0.02331	789		0.01305	111
0.02336	0.00079		0.01305	0.00011		0.02336	790		0.01305	110
0.02336	0.000791		0.01305	0.000109		0.02336	791		0.01305	109
0.02336	0.000792		0.01307	0.000108		0.02336	792		0.01307	108
0.02338	0.000793		0.01307	0.000107		0.02338	793		0.01307	107
0.02338	0.000792		0.01309	0.000108		0.02338	792		0.01309	108
0.02341	0.000793		0.01309	0.000107		0.02341	793		0.01309	107
0.02341	0.000794		0.01311	0.000106		0.02341	794		0.01311	106
0.02342	0.000795		0.01313	0.000107		0.02342	795		0.01313	107
0.02345	0.000796		0.01314	0.000108		0.02345	796		0.01314	108
0.02347	0.000797		0.01316	0.000109		0.02347	797		0.01316	109
0.02348	0.000798		0.01317	0.00011		0.02348	798		0.01317	110
0.02348	0.000799		0.01318	0.000111		0.02348	799		0.01318	111
0.0235	0.0008		0.01318	0.000112		0.0235	800		0.01318	112
0.02351	0.000799		0.01319	0.000111		0.02351	799		0.01319	111
0.02352	0.0008		0.01323	0.00011		0.02352	800		0.01323	110
0.02353	0.000801		0.01323	0.000111		0.02353	801		0.01323	111
0.02354	0.0008		0.01324	0.00011		0.02354	800		0.01324	110
0.02354	0.000801		0.01324	0.000109		0.02354	801		0.01324	109
0.02355	0.000802		0.01325	0.00011		0.02355	802		0.01325	110
0.02357	0.000803		0.01325	0.000111		0.02357	803		0.01325	111
0.02363	0.000804		0.01325	0.000112		0.02363	804		0.01325	112
0.02363	0.000805		0.01326	0.000113		0.02363	805		0.01326	113
0.02365	0.000806		0.01326	0.000112		0.02365	806		0.01326	112
0.02377	0.000807		0.01329	0.000113		0.02377	807		0.01329	113
0.02379	0.000808		0.0133	0.000112		0.02379	808		0.0133	112
0.02381	0.000809		0.01331	0.000111		0.02381	809		0.01331	111
0.02382	0.00081		0.01331	0.000112		0.02382	810		0.01331	112
0.02385	0.000811		0.01331	0.000111		0.02385	811		0.01331	111
0.02391	0.000812		0.01334	0.000112		0.02391	812		0.01334	112
0.02392	0.000813		0.01334	0.000111		0.02392	813		0.01334	111
0.02393	0.000814		0.01335	0.000112		0.02393	814		0.01335	112
0.02393	0.000815		0.01336	0.000111		0.02393	815		0.01336	111
0.02398	0.000816		0.01336	0.00011		0.02398	816		0.01336	110
0.02399	0.000815		0.01336	0.000109		0.02399	815		0.01336	109
0.02404	0.000816		0.01337	0.00011		0.02404	816		0.01337	110
0.02413	0.000817		0.01338	0.000111		0.02413	817		0.01338	111
0.02418	0.000818		0.01339	0.000112		0.02418	818		0.01339	112
0.02419	0.000819		0.01346	0.000113		0.02419	819		0.01346	113
0.02424	0.00082		0.01347	0.000114		0.02424	820		0.01347	114
0.02434	0.000821		0.01347	0.000113		0.02434	821		0.01347	113
0.02435	0.000822		0.01347	0.000114		0.02435	822		0.01347	114
0.0244	0.000823		0.0135	0.000115		0.0244	823		0.0135	115
0.02442	0.000824		0.01353	0.000114		0.02442	824		0.01353	114
0.02443	0.000825		0.01354	0.000115		0.02443	825		0.01354	115
0.02447	0.000826		0.01355	0.000114		0.02447	826		0.01355	114
0.02453	0.000827		0.01355	0.000115		0.02453	827		0.01355	115
0.02454	0.000828		0.01356	0.000116		0.02454	828		0.01356	116
0.02455	0.000829		0.01357	0.000117		0.02455	829		0.01357	117
0.02455	0.00083		0.01359	0.000116		0.02455	830		0.01359	116
0.02456	0.000831		0.01362	0.000115		0.02456	831		0.01362	115
0.02459	0.000832		0.01365	0.000114		0.02459	832		0.01365	114
0.02463	0.000833		0.01366	0.000115		0.02463	833		0.01366	115
0.02465	0.000834		0.01366	0.000114		0.02465	834		0.01366	114
0.02465	0.000835		0.01373	0.000113		0.02465	835		0.01373	113
0.02466	0.000836		0.01375	0.000112		0.02466	836		0.01375	112
0.02482	0.000837		0.01376	0.000111		0.02482	837		0.01376	111
0.02484	0.000838		0.01377	0.000112		0.02484	838		0.01377	112
0.02487	0.000837		0.01377	0.000111		0.02487	837		0.01377	111
0.0249	0.000838		0.01379	0.000112		0.0249	838		0.01379	112
0.02495	0.000839		0.01379	0.000113		0.02495	839		0.01379	113
0.02495	0.00084		0.01379	0.000114		0.02495	840		0.01379	114
0.02496	0.000841		0.01383	0.000115		0.02496	841		0.01383	115
0.02496	0.000842		0.01385	0.000116		0.02496	842		0.01385	116
0.02498	0.000843		0.0139	0.000117		0.02498	843		0.0139	117
0.02498	0.000844		0.0139	0.000116		0.02498	844		0.0139	116
0.02502	0.000845		0.0139	0.000117		0.02502	845		0.0139	117
0.02503	0.000846		0.0139	0.000116		0.02503	846		0.0139	116
0.02513	0.000845		0.01391	0.000115		0.02513	845		0.01391	115
0.02514	0.000846		0.01392	0.000116		0.02514	846		0.01392	116
0.02516	0.000847		0.01396	0.000117		0.02516	847		0.01396	117
0.02529	0.000848		0.01399	0.000116		0.02529	848		0.01399	116
0.02533	0.000849		0.014	0.000115		0.02533	849		0.014	115
0.02534	0.00085		0.01402	0.000114		0.02534	850		0.01402	114
0.02535	0.000851		0.01403	0.000115		0.02535	851		0.01403	115
0.02537	0.000852		0.01404	0.000114		0.02537	852		0.01404	114
0.02538	0.000853		0.01406	0.000113		0.02538	853		0.01406	113
0.02538	0.000854		0.01408	0.000114		0.02538	854		0.01408	114
0.02538	0.000855		0.01409	0.000113		0.02538	855		0.01409	113
0.02539	0.000856		0.01413	0.000112		0.02539	856		0.01413	112
0.02542	0.000857		0.01415	0.000111		0.02542	857		0.01415	111
0.02542	0.000858		0.01418	0.000112		0.02542	858		0.01418	112
0.02548	0.000859		0.01418	0.000111		0.02548	859		0.01418	111
0.02548	0.00086		0.01419	0.00011		0.02548	860		0.01419	110
0.0255	0.000861		0.0142	0.000109		0.0255	861		0.0142	109
0.02553	0.000862		0.01421	0.000108		0.02553	862		0.01421	108
0.02553	0.000863		0.01422	0.000107		0.02553	863		0.01422	107
0.02563	0.000864		0.01422	0.000108		0.02563	864		0.01422	108
0.02565	0.000865		0.01423	0.000109		0.02565	865		0.01423	109
0.0257	0.000866		0.01427	0.000108		0.0257	866		0.01427	108
0.0257	0.000867		0.01427	0.000107		0.0257	867		0.01427	107
0.0257	0.000868		0.01429	0.000108		0.0257	868		0.01429	108
0.02572	0.000867		0.0143	0.000107		0.02572	867		0.0143	107
0.02572	0.000868		0.01431	0.000106		0.02572	868		0.01431	106
0.02574	0.000869		0.01432	0.000105		0.02574	869		0.01432	105
0.02576	0.00087		0.01435	0.000104		0.02576	870		0.01435	104
0.02576	0.000871		0.01436	0.000103		0.02576	871		0.01436	103
0.02579	0.000872		0.01436	0.000104		0.02579	872		0.01436	104
0.02583	0.000871		0.01437	0.000103		0.02583	871		0.01437	103
0.02584	0.000872		0.01437	0.000102		0.02584	872		0.01437	102
0.02586	0.000873		0.01439	0.000103		0.02586	873		0.01439	103
0.02588	0.000874		0.01441	0.000104		0.02588	874		0.01441	104
0.02594	0.000875		0.01442	0.000103		0.02594	875		0.01442	103
0.02596	0.000876		0.01442	0.000104		0.02596	876		0.01442	104
0.02599	0.000877		0.01442	0.000103		0.02599	877		0.01442	103
0.02599	0.000878		0.01442	0.000102		0.02599	878		0.01442	102
0.02603	0.000879		0.01443	0.000103		0.02603	879		0.01443	103
0.02604	0.00088		0.01444	0.000104		0.02604	880		0.01444	104
0.02608	0.000881		0.01444	0.000103		0.02608	881		0.01444	103
0.02611	0.00088		0.01447	0.000104		0.02611	880		0.01447	104
0.02611	0.000881		0.01451	0.000105		0.02611	881		0.01451	105
0.02612	0.000882		0.01451	0.000106		0.02612	882		0.01451	106
0.02613	0.000881		0.01452	0.000107		0.02613	881		0.01452	107
0.02614	0.000882		0.01452	0.000108		0.02614	882		0.01452	108
0.0262	0.000883		0.01453	0.000107		0.0262	883		0.01453	107
0.02622	0.000884		0.01454	0.000108		0.02622	884		0.01454	108
0.02628	0.000885		0.01454	0.000109		0.02628	885		0.01454	109
0.02629	0.000884		0.01455	0.00011		0.02629	884		0.01455	110
0.02631	0.000885		0.01455	0.000109		0.02631	885		0.01455	109
0.02631	0.000886		0.01458	0.000108		0.02631	886		0.01458	108
0.02632	0.000887		0.01458	0.000109		0.02632	887		0.01458	109
0.02634	0.000888		0.01458	0.00011		0.02634	888		0.01458	110
0.02635	0.000889		0.0146	0.000111		0.02635	889		0.0146	111
0.02639	0.00089		0.0146	0.00011		0.02639	890		0.0146	110
0.02639	0.000891		0.01463	0.000111		0.02639	891		0.01463	111
0.0264	0.000892		0.01464	0.00011		0.0264	892		0.01464	110
0.0264	0.000893		0.01464	0.000111		0.0264	893		0.01464	111
0.02648	0.000894		0.01465	0.00011		0.02648	894		0.01465	110
0.02653	0.000893		0.01468	0.000109		0.02653	893		0.01468	109
0.02654	0.000894		0.01469	0.00011		0.02654	894		0.01469	110
0.02655	0.000895		0.0147	0.000111		0.02655	895		0.0147	111
0.02663	0.000896		0.01472	0.000112		0.02663	896		0.01472	112
0.02663	0.000897		0.01472	0.000111		0.02663	897		0.01472	111
0.02664	0.000898		0.01473	0.000112		0.02664	898		0.01473	112
0.02666	0.000899		0.01474	0.000113		0.02666	899		0.01474	113
0.02671	0.0009		0.01475	0.000112		0.02671	900		0.01475	112
0.02674	0.000901		0.01477	0.000113		0.02674	901		0.01477	113
0.02683	0.000902		0.0148	0.000114		0.02683	902		0.0148	114
0.02684	0.000903		0.01482	0.000113		0.02684	903		0.01482	113
0.02686	0.000904		0.01484	0.000112		0.02686	904		0.01484	112
0.02691	0.000905		0.01486	0.000113		0.02691	905		0.01486	113
0.02691	0.000906		0.01486	0.000112		0.02691	906		0.01486	112
0.02691	0.000907		0.01486	0.000111		0.02691	907		0.01486	111
0.02694	0.000908		0.01487	0.00011		0.02694	908		0.01487	110
0.02695	0.000909		0.01488	0.000109		0.02695	909		0.01488	109
0.02701	0.00091		0.01488	0.000108		0.02701	910		0.01488	108
0.02701	0.000911		0.01488	0.000107		0.02701	911		0.01488	107
0.02705	0.000912		0.01489	0.000108		0.02705	912		0.01489	108
0.02707	0.000913		0.01491	0.000109		0.02707	913		0.01491	109
0.0271	0.000914		0.01492	0.000108		0.0271	914		0.01492	108
0.02711	0.000915		0.01496	0.000107		0.02711	915		0.01496	107
0.02713	0.000916		0.01498	0.000108		0.02713	916		0.01498	108
0.02716	0.000917		0.01501	0.000107		0.02716	917		0.01501	107
0.02716	0.000918		0.01503	0.000108		0.02716	918		0.01503	108
0.02717	0.000919		0.01505	0.000109		0.02717	919		0.01505	109
0.02721	0.00092		0.01505	0.000108		0.02721	920		0.01505	108
0.02723	0.000921		0.01507	0.000109		0.02723	921		0.01507	109
0.02728	0.000922		0.01508	0.000108		0.02728	922		0.01508	108
0.02733	0.000923		0.01509	0.000107		0.02733	923		0.01509	107
0.02734	0.000924		0.0151	0.000108		0.02734	924		0.0151	108
0.02738	0.000925		0.0151	0.000107		0.02738	925		0.0151	107
0.0274	0.000926		0.01511	0.000108		0.0274	926		0.01511	108
0.02743	0.000927		0.01512	0.000107		0.02743	927		0.01512	107
0.02745	0.000928		0.01513	0.000106		0.02745	928		0.01513	106
0.02754	0.000929		0.01516	0.000105		0.02754	929		0.01516	105
0.02766	0.00093		0.01516	0.000104		0.02766	930		0.01516	104
0.02767	0.000931		0.01522	0.000103		0.02767	931		0.01522	103
0.0277	0.000932		0.01522	0.000104		0.0277	932		0.01522	104
0.02772	0.000933		0.01523	0.000103		0.02772	933		0.01523	103
0.02791	0.000934		0.01524	0.000102		0.02791	934		0.01524	102
0.02792	0.000935		0.01527	0.000101		0.02792	935		0.01527	101
0.02792	0.000936		0.01528	0.000102		0.02792	936		0.01528	102
0.02797	0.000937		0.01534	0.000103		0.02797	937		0.01534	103
0.02803	0.000938		0.01534	0.000104		0.02803	938		0.01534	104
0.02804	0.000939		0.01538	0.000105		0.02804	939		0.01538	105
0.02805	0.00094		0.01538	0.000106		0.02805	940		0.01538	106
0.02809	0.000941		0.01538	0.000105		0.02809	941		0.01538	105
0.02814	0.000942		0.01539	0.000106		0.02814	942		0.01539	106
0.02816	0.000943		0.01539	0.000107		0.02816	943		0.01539	107
0.02817	0.000944		0.0154	0.000108		0.02817	944		0.0154	108
0.02822	0.000945		0.0154	0.000107		0.02822	945		0.0154	107
0.02823	0.000946		0.01541	0.000108		0.02823	946		0.01541	108
0.02824	0.000947		0.01544	0.000107		0.02824	947		0.01544	107
0.02825	0.000948		0.01544	0.000106		0.02825	948		0.01544	106
0.02825	0.000949		0.01546	0.000105		0.02825	949		0.01546	105
0.02835	0.00095		0.01547	0.000106		0.02835	950		0.01547	106
0.02841	0.000951		0.01549	0.000105		0.02841	951		0.01549	105
0.02842	0.000952		0.0155	0.000106		0.02842	952		0.0155	106
0.02843	0.000953		0.0155	0.000105		0.02843	953		0.0155	105
0.02845	0.000954		0.01554	0.000106		0.02845	954		0.01554	106
0.02846	0.000955		0.01557	0.000107		0.02846	955		0.01557	107
0.02847	0.000956		0.01558	0.000106		0.02847	956		0.01558	106
0.02849	0.000957		0.01559	0.000107		0.02849	957		0.01559	107
0.02852	0.000958		0.01564	0.000106		0.02852	958		0.01564	106
0.02858	0.000959		0.01565	0.000107		0.02858	959		0.01565	107
0.02859	0.00096		0.01565	0.000106		0.02859	960		0.01565	106
0.0286	0.000961		0.01567	0.000107		0.0286	961		0.01567	107
0.0286	0.000962		0.0157	0.000108		0.0286	962		0.0157	108
0.02862	0.000963		0.0157	0.000107		0.02862	963		0.0157	107
0.02863	0.000964		0.01572	0.000108		0.02863	964		0.01572	108
0.02864	0.000965		0.01572	0.000107		0.02864	965		0.01572	107
0.02867	0.000966		0.01572	0.000108		0.02867	966		0.01572	108
0.0287	0.000965		0.01573	0.000107		0.0287	965		0.01573	107
0.02872	0.000966		0.01573	0.000108		0.02872	966		0.01573	108
0.02875	0.000967		0.01578	0.000107		0.02875	967		0.01578	107
0.02875	0.000968		0.0158	0.000108		0.02875	968		0.0158	108
0.02881	0.000969		0.0158	0.000109		0.02881	969		0.0158	109
0.02885	0.00097		0.01583	0.000108		0.02885	970		0.01583	108
0.02893	0.000971		0.01586	0.000107		0.02893	971		0.01586	107
0.02902	0.000972		0.01587	0.000106		0.02902	972		0.01587	106
0.02904	0.000971		0.01588	0.000105		0.02904	971		0.01588	105
0.02906	0.000972		0.01589	0.000104		0.02906	972		0.01589	104
0.02907	0.000973		0.01593	0.000105		0.02907	973		0.01593	105
0.02909	0.000974		0.01595	0.000104		0.02909	974		0.01595	104
0.02913	0.000975		0.01595	0.000103		0.02913	975		0.01595	103
0.02914	0.000976		0.01596	0.000102		0.02914	976		0.01596	102
0.02917	0.000975		0.01596	0.000103		0.02917	975		0.01596	103
0.02917	0.000976		0.01597	0.000104		0.02917	976		0.01597	104
0.0292	0.000977		0.01598	0.000105		0.0292	977		0.01598	105
0.02921	0.000978		0.01601	0.000106		0.02921	978		0.01601	106
0.02922	0.000979		0.01603	0.000107		0.02922	979		0.01603	107
0.02927	0.00098		0.01604	0.000106		0.02927	980		0.01604	106
0.02929	0.000981		0.01608	0.000105		0.02929	981		0.01608	105
0.0293	0.000982		0.01608	0.000106		0.0293	982		0.01608	106
0.02932	0.000983		0.0161	0.000107		0.02932	983		0.0161	107
0.02935	0.000984		0.0161	0.000108		0.02935	984		0.0161	108
0.02936	0.000983		0.0161	0.000109		0.02936	983		0.0161	109
0.02937	0.000984		0.01611	0.00011		0.02937	984		0.01611	110
0.02941	0.000985		0.01612	0.000109		0.02941	985		0.01612	109
0.02948	0.000986		0.01615	0.000108		0.02948	986		0.01615	108
0.02949	0.000987		0.01617	0.000109		0.02949	987		0.01617	109
0.02954	0.000988		0.01617	0.000108		0.02954	988		0.01617	108
0.0296	0.000989		0.01621	0.000107		0.0296	989		0.01621	107
0.0296	0.00099		0.01622	0.000108		0.0296	990		0.01622	108
0.02964	0.000991		0.01622	0.000107		0.02964	991		0.01622	107
0.02964	0.000992		0.01624	0.000106		0.02964	992		0.01624	106
0.02964	0.000993		0.01625	0.000107		0.02964	993		0.01625	107
0.02964	0.000992		0.01627	0.000108		0.02964	992		0.01627	108
0.02964	0.000993		0.01628	0.000107		0.02964	993		0.01628	107
0.02968	0.000994		0.01629	0.000106		0.02968	994		0.01629	106
0.02968	0.000995		0.01631	0.000107		0.02968	995		0.01631	107
0.02978	0.000994		0.01632	0.000106		0.02978	994		0.01632	106
0.02979	0.000995		0.01634	0.000107		0.02979	995		0.01634	107
0.0298	0.000996		0.01635	0.000108		0.0298	996		0.01635	108
0.02983	0.000997		0.01635	0.000109		0.02983	997		0.01635	109
0.02984	0.000998		0.01636	0.00011		0.02984	998		0.01636	110
0.02985	0.000999		0.01637	0.000111		0.02985	999		0.01637	111
0.02989	0.001		0.01637	0.00011		0.02989	1000		0.01637	110
0.0299	0.001		0.01638	0.000111		0.0299	1001		0.01638	111
0.0299	0.001		0.01639	0.000112		0.0299	1002		0.01639	112
0.02993	0.001		0.01641	0.000113		0.02993	1003		0.01641	113
0.02998	0.001		0.01642	0.000114		0.02998	1004		0.01642	114
0.03	0.001		0.01642	0.000115		0.03	1003		0.01642	115
0.03001	0.001		0.01644	0.000114		0.03001	1004		0.01644	114
0.03005	0.00101		0.01644	0.000113		0.03005	1005		0.01644	113
0.03013	0.00101		0.01647	0.000114		0.03013	1006		0.01647	114
0.03016	0.00101		0.01648	0.000115		0.03016	1007		0.01648	115
0.03017	0.00101		0.01648	0.000114		0.03017	1008		0.01648	114
0.03019	0.00101		0.01648	0.000115		0.03019	1009		0.01648	115
0.0302	0.00101		0.0165	0.000116		0.0302	1010		0.0165	116
0.03021	0.00101		0.01651	0.000117		0.03021	1011		0.01651	117
0.03022	0.00101		0.01654	0.000116		0.03022	1012		0.01654	116
0.03024	0.00101		0.01655	0.000117		0.03024	1013		0.01655	117
0.03025	0.00101		0.01656	0.000116		0.03025	1014		0.01656	116
0.03025	0.00102		0.01656	0.000117		0.03025	1015		0.01656	117
0.03026	0.00102		0.0166	0.000116		0.03026	1016		0.0166	116
0.03034	0.00102		0.01661	0.000117		0.03034	1017		0.01661	117
0.03038	0.00102		0.01662	0.000118		0.03038	1018		0.01662	118
0.03043	0.00102		0.01664	0.000119		0.03043	1019		0.01664	119
0.03049	0.00102		0.01665	0.00012		0.03049	1020		0.01665	120
0.03052	0.00102		0.01668	0.000121		0.03052	1019		0.01668	121
0.03054	0.00102		0.01669	0.00012		0.03054	1020		0.01669	120
0.03055	0.00102		0.0167	0.000119		0.03055	1021		0.0167	119
0.0306	0.00102		0.01671	0.000118		0.0306	1020		0.01671	118
0.03063	0.00102		0.01672	0.000117		0.03063	1019		0.01672	117
0.03066	0.00102		0.01675	0.000116		0.03066	1020		0.01675	116
0.03067	0.00102		0.01676	0.000115		0.03067	1021		0.01676	115
0.03068	0.00102		0.01677	0.000116		0.03068	1022		0.01677	116
0.03069	0.00102		0.01679	0.000115		0.03069	1023		0.01679	115
0.03074	0.00102		0.01679	0.000114		0.03074	1024		0.01679	114
0.03076	0.00103		0.01679	0.000115		0.03076	1025		0.01679	115
0.03077	0.00103		0.01681	0.000114		0.03077	1026		0.01681	114
0.03078	0.00103		0.01683	0.000113		0.03078	1027		0.01683	113
0.03078	0.00103		0.01684	0.000112		0.03078	1026		0.01684	112
0.03081	0.00103		0.01686	0.000111		0.03081	1027		0.01686	111
0.03083	0.00103		0.01686	0.000112		0.03083	1028		0.01686	112
0.03093	0.00103		0.01687	0.000113		0.03093	1027		0.01687	113
0.03096	0.00103		0.01687	0.000112		0.03096	1028		0.01687	112
0.03101	0.00103		0.01687	0.000113		0.03101	1029		0.01687	113
0.03102	0.00103		0.01687	0.000112		0.03102	1030		0.01687	112
0.03103	0.00103		0.01688	0.000111		0.03103	1031		0.01688	111
0.03105	0.00103		0.01688	0.00011		0.03105	1032		0.01688	110
0.03107	0.00103		0.01691	0.000111		0.03107	1031		0.01691	111
0.03109	0.00103		0.01691	0.000112		0.03109	1032		0.01691	112
0.03112	0.00103		0.01692	0.000113		0.03112	1033		0.01692	113
0.03113	0.00103		0.01693	0.000112		0.03113	1034		0.01693	112
0.03116	0.00104		0.01693	0.000111		0.03116	1035		0.01693	111
0.03119	0.00104		0.01694	0.00011		0.03119	1036		0.01694	110
0.0312	0.00104		0.01695	0.000109		0.0312	1037		0.01695	109
0.03122	0.00104		0.01695	0.00011		0.03122	1038		0.01695	110
0.03122	0.00104		0.01695	0.000109		0.03122	1039		0.01695	109
0.03124	0.00104		0.01695	0.00011		0.03124	1038		0.01695	110
0.03125	0.00104		0.01699	0.000109		0.03125	1037		0.01699	109
0.03126	0.00104		0.01699	0.000108		0.03126	1038		0.01699	108
0.03129	0.00104		0.017	0.000107		0.03129	1039		0.017	107
0.03136	0.00104		0.017	0.000108		0.03136	1040		0.017	108
0.03141	0.00104		0.017	0.000107		0.03141	1041		0.017	107
0.03143	0.00104		0.017	0.000108		0.03143	1042		0.017	108
0.03145	0.00104		0.01702	0.000107		0.03145	1043		0.01702	107
0.03146	0.00104		0.01703	0.000106		0.03146	1042		0.01703	106
0.03148	0.00104		0.01703	0.000105		0.03148	1043		0.01703	105
0.0315	0.00104		0.01704	0.000106		0.0315	1044		0.01704	106
0.0315	0.00105		0.01706	0.000105		0.0315	1045		0.01706	105
0.03152	0.00105		0.01706	0.000106		0.03152	1046		0.01706	106
0.03152	0.00105		0.01708	0.000105		0.03152	1047		0.01708	105
0.03153	0.00105		0.0171	0.000104		0.03153	1048		0.0171	104
0.03159	0.00105		0.0171	0.000105		0.03159	1049		0.0171	105
0.03159	0.00105		0.01712	0.000104		0.03159	1050		0.01712	104
0.03159	0.00105		0.01713	0.000105		0.03159	1051		0.01713	105
0.03161	0.00105		0.01717	0.000106		0.03161	1052		0.01717	106
0.03161	0.00105		0.01719	0.000107		0.03161	1053		0.01719	107
0.03161	0.00105		0.01719	0.000106		0.03161	1054		0.01719	106
0.03165	0.00106		0.01719	0.000105		0.03165	1055		0.01719	105
0.03167	0.00106		0.0172	0.000104		0.03167	1056		0.0172	104
0.03169	0.00106		0.01723	0.000103		0.03169	1057		0.01723	103
0.03171	0.00106		0.01724	0.000104		0.03171	1058		0.01724	104
0.03183	0.00106		0.01724	0.000105		0.03183	1059		0.01724	105
0.03188	0.00106		0.01725	0.000106		0.03188	1060		0.01725	106
0.03189	0.00106		0.01727	0.000107		0.03189	1061		0.01727	107
0.03189	0.00106		0.01727	0.000106		0.03189	1062		0.01727	106
0.03192	0.00106		0.01729	0.000107		0.03192	1063		0.01729	107
0.03195	0.00106		0.0173	0.000106		0.03195	1064		0.0173	106
0.03196	0.00107		0.01732	0.000105		0.03196	1065		0.01732	105
0.03197	0.00107		0.01732	0.000104		0.03197	1066		0.01732	104
0.03197	0.00107		0.01735	0.000105		0.03197	1067		0.01735	105
0.032	0.00107		0.01735	0.000106		0.032	1068		0.01735	106
0.032	0.00107		0.01735	0.000105		0.032	1067		0.01735	105
0.03208	0.00107		0.01738	0.000104		0.03208	1068		0.01738	104
0.03209	0.00107		0.01738	0.000105		0.03209	1069		0.01738	105
0.03209	0.00107		0.01739	0.000104		0.03209	1070		0.01739	104
0.03215	0.00107		0.01739	0.000105		0.03215	1071		0.01739	105
0.03217	0.00107		0.0174	0.000106		0.03217	1072		0.0174	106
0.03229	0.00107		0.0174	0.000107		0.03229	1073		0.0174	107
0.03231	0.00107		0.0174	0.000106		0.03231	1074		0.0174	106
0.03231	0.00108		0.0174	0.000107		0.03231	1075		0.0174	107
0.03232	0.00108		0.0174	0.000106		0.03232	1076		0.0174	106
0.03234	0.00108		0.01741	0.000105		0.03234	1077		0.01741	105
0.03234	0.00108		0.01743	0.000104		0.03234	1078		0.01743	104
0.03237	0.00108		0.01745	0.000105		0.03237	1079		0.01745	105
0.03239	0.00108		0.01746	0.000106		0.03239	1080		0.01746	106
0.0324	0.00108		0.01748	0.000107		0.0324	1081		0.01748	107
0.03242	0.00108		0.0175	0.000108		0.03242	1082		0.0175	108
0.03245	0.00108		0.01753	0.000109		0.03245	1081		0.01753	109
0.0325	0.00108		0.01753	0.000108		0.0325	1082		0.01753	108
0.0325	0.00108		0.01754	0.000107		0.0325	1083		0.01754	107
0.03254	0.00108		0.01755	0.000108		0.03254	1084		0.01755	108
0.03254	0.00108		0.01755	0.000107		0.03254	1083		0.01755	107
0.03255	0.00108		0.01756	0.000106		0.03255	1084		0.01756	106
0.03257	0.00109		0.01756	0.000107		0.03257	1085		0.01756	107
0.03259	0.00109		0.01756	0.000108		0.03259	1086		0.01756	108
0.0326	0.00109		0.01762	0.000107		0.0326	1087		0.01762	107
0.03262	0.00109		0.01763	0.000106		0.03262	1088		0.01763	106
0.03263	0.00109		0.01763	0.000107		0.03263	1089		0.01763	107
0.03263	0.00109		0.01765	0.000108		0.03263	1090		0.01765	108
0.03264	0.00109		0.01765	0.000109		0.03264	1091		0.01765	109
0.03266	0.00109		0.01766	0.00011		0.03266	1092		0.01766	110
0.03266	0.00109		0.01766	0.000109		0.03266	1093		0.01766	109
0.03269	0.00109		0.01767	0.000108		0.03269	1094		0.01767	108
0.03273	0.0011		0.01767	0.000107		0.03273	1095		0.01767	107
0.03274	0.0011		0.0177	0.000108		0.03274	1096		0.0177	108
0.03274	0.0011		0.0177	0.000109		0.03274	1097		0.0177	109
0.03276	0.0011		0.01771	0.00011		0.03276	1098		0.01771	110
0.03286	0.0011		0.01771	0.000109		0.03286	1099		0.01771	109
0.03293	0.0011		0.01773	0.00011		0.03293	1100		0.01773	110
0.03296	0.0011		0.01773	0.000109		0.03296	1099		0.01773	109
0.03296	0.0011		0.01773	0.00011		0.03296	1100		0.01773	110
0.03302	0.0011		0.01775	0.000111		0.03302	1101		0.01775	111
0.03304	0.0011		0.01782	0.00011		0.03304	1102		0.01782	110
0.03304	0.0011		0.01782	0.000109		0.03304	1103		0.01782	109
0.03307	0.0011		0.01783	0.000108		0.03307	1104		0.01783	108
0.03313	0.00111		0.01783	0.000109		0.03313	1105		0.01783	109
0.03315	0.00111		0.01784	0.00011		0.03315	1106		0.01784	110
0.03318	0.00111		0.01786	0.000109		0.03318	1107		0.01786	109
0.03319	0.00111		0.01787	0.00011		0.03319	1108		0.01787	110
0.03322	0.00111		0.01787	0.000109		0.03322	1109		0.01787	109
0.03326	0.00111		0.01787	0.000108		0.03326	1110		0.01787	108
0.03331	0.00111		0.01789	0.000109		0.03331	1111		0.01789	109
0.03331	0.00111		0.01791	0.000108		0.03331	1112		0.01791	108
0.03334	0.00111		0.01791	0.000109		0.03334	1113		0.01791	109
0.03335	0.00111		0.01792	0.000108		0.03335	1114		0.01792	108
0.03341	0.00112		0.01792	0.000107		0.03341	1115		0.01792	107
0.03342	0.00112		0.01794	0.000106		0.03342	1116		0.01794	106
0.03352	0.00112		0.01796	0.000105		0.03352	1115		0.01796	105
0.03354	0.00112		0.01797	0.000106		0.03354	1116		0.01797	106
0.03361	0.00112		0.01797	0.000107		0.03361	1117		0.01797	107
0.03367	0.00112		0.01798	0.000108		0.03367	1118		0.01798	108
0.03376	0.00112		0.01801	0.000107		0.03376	1119		0.01801	107
0.03376	0.00112		0.01803	0.000106		0.03376	1120		0.01803	106
0.03376	0.00112		0.01805	0.000105		0.03376	1121		0.01805	105
0.03376	0.00112		0.01807	0.000106		0.03376	1120		0.01807	106
0.03381	0.00112		0.0181	0.000107		0.03381	1121		0.0181	107
0.03387	0.00112		0.01812	0.000108		0.03387	1122		0.01812	108
0.03397	0.00112		0.01812	0.000109		0.03397	1123		0.01812	109
0.03398	0.00112		0.01813	0.000108		0.03398	1124		0.01813	108
0.03401	0.00113		0.01814	0.000109		0.03401	1125		0.01814	109
0.03404	0.00113		0.01815	0.000108		0.03404	1126		0.01815	108
0.03404	0.00113		0.01816	0.000109		0.03404	1127		0.01816	109
0.03406	0.00113		0.01816	0.00011		0.03406	1128		0.01816	110
0.03406	0.00113		0.01816	0.000109		0.03406	1129		0.01816	109
0.03412	0.00113		0.01818	0.000108		0.03412	1130		0.01818	108
0.03413	0.00113		0.01821	0.000107		0.03413	1131		0.01821	107
0.03413	0.00113		0.01821	0.000106		0.03413	1132		0.01821	106
0.03414	0.00113		0.01823	0.000105		0.03414	1133		0.01823	105
0.03415	0.00113		0.01823	0.000106		0.03415	1134		0.01823	106
0.03416	0.00114		0.01825	0.000105		0.03416	1135		0.01825	105
0.0342	0.00114		0.01829	0.000106		0.0342	1136		0.01829	106
0.03422	0.00114		0.01832	0.000105		0.03422	1137		0.01832	105
0.03424	0.00114		0.01833	0.000106		0.03424	1138		0.01833	106
0.03424	0.00114		0.01837	0.000107		0.03424	1137		0.01837	107
0.03425	0.00114		0.0184	0.000106		0.03425	1138		0.0184	106
0.03425	0.00114		0.01841	0.000107		0.03425	1139		0.01841	107
0.03429	0.00114		0.01841	0.000106		0.03429	1140		0.01841	106
0.03431	0.00114		0.01844	0.000105		0.03431	1141		0.01844	105
0.03431	0.00114		0.01844	0.000106		0.03431	1142		0.01844	106
0.03432	0.00114		0.01845	0.000107		0.03432	1143		0.01845	107
0.03433	0.00114		0.01845	0.000108		0.03433	1144		0.01845	108
0.03433	0.00115		0.01846	0.000107		0.03433	1145		0.01846	107
0.03433	0.00115		0.01848	0.000108		0.03433	1146		0.01848	108
0.03443	0.00115		0.01849	0.000109		0.03443	1147		0.01849	109
0.0345	0.00115		0.0185	0.000108		0.0345	1148		0.0185	108
0.0345	0.00115		0.01855	0.000107		0.0345	1149		0.01855	107
0.03453	0.00115		0.01857	0.000106		0.03453	1150		0.01857	106
0.03455	0.00115		0.01858	0.000107		0.03455	1151		0.01858	107
0.03458	0.00115		0.01858	0.000108		0.03458	1152		0.01858	108
0.03464	0.00115		0.01861	0.000109		0.03464	1153		0.01861	109
0.03465	0.00115		0.01861	0.00011		0.03465	1154		0.01861	110
0.0347	0.00116		0.01862	0.000109		0.0347	1155		0.01862	109
0.03472	0.00116		0.01863	0.00011		0.03472	1156		0.01863	110
0.03472	0.00116		0.01864	0.000111		0.03472	1157		0.01864	111
0.03476	0.00116		0.01867	0.000112		0.03476	1158		0.01867	112
0.03476	0.00116		0.01867	0.000111		0.03476	1159		0.01867	111
0.03477	0.00116		0.01867	0.00011		0.03477	1160		0.01867	110
0.0348	0.00116		0.01868	0.000109		0.0348	1161		0.01868	109
0.03491	0.00116		0.01869	0.00011		0.03491	1162		0.01869	110
0.03496	0.00116		0.0187	0.000111		0.03496	1163		0.0187	111
0.03497	0.00116		0.01871	0.00011		0.03497	1164		0.01871	110
0.03499	0.00117		0.01872	0.000109		0.03499	1165		0.01872	109
0.03506	0.00117		0.01873	0.00011		0.03506	1166		0.01873	110
0.03507	0.00117		0.01873	0.000109		0.03507	1167		0.01873	109
0.03507	0.00117		0.01878	0.00011		0.03507	1168		0.01878	110
0.03512	0.00117		0.01878	0.000111		0.03512	1169		0.01878	111
0.03513	0.00117		0.01885	0.000112		0.03513	1170		0.01885	112
0.0353	0.00117		0.01885	0.000111		0.0353	1171		0.01885	111
0.03533	0.00117		0.01888	0.00011		0.03533	1172		0.01888	110
0.03533	0.00117		0.01889	0.000111		0.03533	1173		0.01889	111
0.03538	0.00117		0.0189	0.00011		0.03538	1174		0.0189	110
0.03541	0.00118		0.0189	0.000111		0.03541	1175		0.0189	111
0.03542	0.00118		0.01892	0.000112		0.03542	1176		0.01892	112
0.03542	0.00118		0.01892	0.000111		0.03542	1177		0.01892	111
0.03546	0.00118		0.01893	0.000112		0.03546	1178		0.01893	112
0.03547	0.00118		0.01896	0.000113		0.03547	1179		0.01896	113
0.03549	0.00118		0.01899	0.000114		0.03549	1180		0.01899	114
0.0355	0.00118		0.01899	0.000113		0.0355	1181		0.01899	113
0.0355	0.00118		0.019	0.000112		0.0355	1182		0.019	112
0.03554	0.00118		0.01902	0.000111		0.03554	1183		0.01902	111
0.03554	0.00118		0.01903	0.00011		0.03554	1184		0.01903	110
0.03555	0.00119		0.01905	0.000109		0.03555	1185		0.01905	109
0.0356	0.00119		0.01908	0.000108		0.0356	1186		0.01908	108
0.03564	0.00119		0.01908	0.000109		0.03564	1187		0.01908	109
0.03567	0.00119		0.01909	0.000108		0.03567	1188		0.01909	108
0.03571	0.00119		0.01909	0.000109		0.03571	1189		0.01909	109
0.03572	0.00119		0.01909	0.000108		0.03572	1190		0.01909	108
0.03576	0.00119		0.0192	0.000107		0.03576	1191		0.0192	107
0.03576	0.00119		0.01921	0.000106		0.03576	1192		0.01921	106
0.03576	0.00119		0.01926	0.000105		0.03576	1193		0.01926	105
0.03578	0.00119		0.0193	0.000104		0.03578	1194		0.0193	104
0.03581	0.0012		0.01932	0.000103		0.03581	1195		0.01932	103
0.03581	0.0012		0.01934	0.000104		0.03581	1196		0.01934	104
0.03582	0.0012		0.01935	0.000103		0.03582	1197		0.01935	103
0.03587	0.0012		0.01936	0.000104		0.03587	1198		0.01936	104
0.03587	0.0012		0.01936	0.000103		0.03587	1199		0.01936	103
0.03588	0.0012		0.01937	0.000102		0.03588	1200		0.01937	102
0.03589	0.0012		0.01938	0.000101		0.03589	1201		0.01938	101
0.03589	0.0012		0.01942	0.0001		0.03589	1202		0.01942	100
0.0359	0.0012		0.01942	0.000101		0.0359	1203		0.01942	101
0.0359	0.0012		0.01943	0.000102		0.0359	1204		0.01943	102
0.03593	0.00121		0.01945	0.000103		0.03593	1205		0.01945	103
0.03593	0.0012		0.01948	0.000104		0.03593	1204		0.01948	104
0.03594	0.00121		0.01951	0.000105		0.03594	1205		0.01951	105
0.03598	0.00121		0.01952	0.000104		0.03598	1206		0.01952	104
0.036	0.00121		0.01954	0.000105		0.036	1207		0.01954	105
0.03604	0.00121		0.01958	0.000104		0.03604	1208		0.01958	104
0.03606	0.00121		0.01961	0.000105		0.03606	1209		0.01961	105
0.03607	0.00121		0.01961	0.000104		0.03607	1208		0.01961	104
0.03609	0.00121		0.01963	0.000105		0.03609	1209		0.01963	105
0.03609	0.00121		0.01964	0.000104		0.03609	1210		0.01964	104
0.0361	0.00121		0.01964	0.000103		0.0361	1209		0.01964	103
0.03613	0.00121		0.01965	0.000104		0.03613	1210		0.01965	104
0.03615	0.00121		0.01965	0.000105		0.03615	1211		0.01965	105
0.03623	0.00121		0.01966	0.000106		0.03623	1212		0.01966	106
0.03623	0.00121		0.01966	0.000105		0.03623	1213		0.01966	105
0.03624	0.00121		0.01967	0.000106		0.03624	1214		0.01967	106
0.03624	0.00122		0.01968	0.000107		0.03624	1215		0.01968	107
0.03627	0.00121		0.01968	0.000106		0.03627	1214		0.01968	106
0.03628	0.00121		0.01968	0.000107		0.03628	1213		0.01968	107
0.03634	0.00121		0.01968	0.000106		0.03634	1214		0.01968	106
0.03636	0.00122		0.01968	0.000105		0.03636	1215		0.01968	105
0.03644	0.00122		0.0197	0.000106		0.03644	1216		0.0197	106
0.03645	0.00122		0.01972	0.000105		0.03645	1215		0.01972	105
0.0365	0.00122		0.01975	0.000104		0.0365	1216		0.01975	104
0.03652	0.00122		0.01976	0.000105		0.03652	1215		0.01976	105
0.03665	0.00122		0.01979	0.000106		0.03665	1216		0.01979	106
0.03665	0.00122		0.01983	0.000105		0.03665	1217		0.01983	105
0.03666	0.00122		0.01983	0.000106		0.03666	1216		0.01983	106
0.03667	0.00122		0.01984	0.000107		0.03667	1217		0.01984	107
0.03669	0.00122		0.01986	0.000108		0.03669	1218		0.01986	108
0.03673	0.00122		0.01987	0.000107		0.03673	1219		0.01987	107
0.03674	0.00122		0.01989	0.000108		0.03674	1220		0.01989	108
0.03674	0.00122		0.0199	0.000107		0.03674	1221		0.0199	107
0.03676	0.00122		0.0199	0.000106		0.03676	1220		0.0199	106
0.03687	0.00122		0.01991	0.000107		0.03687	1221		0.01991	107
0.03688	0.00122		0.01992	0.000108		0.03688	1222		0.01992	108
0.03689	0.00122		0.01995	0.000107		0.03689	1221		0.01995	107
0.03689	0.00122		0.01995	0.000108		0.03689	1222		0.01995	108
0.03703	0.00122		0.01999	0.000107		0.03703	1223		0.01999	107
0.03707	0.00122		0.02	0.000108		0.03707	1224		0.02	108
0.0371	0.00123		0.02001	0.000107		0.0371	1225		0.02001	107
0.03712	0.00123		0.02003	0.000108		0.03712	1226		0.02003	108
0.03713	0.00123		0.02006	0.000107		0.03713	1227		0.02006	107
0.03714	0.00123		0.02007	0.000106		0.03714	1228		0.02007	106
0.03715	0.00123		0.02009	0.000107		0.03715	1229		0.02009	107
0.03716	0.00123		0.02009	0.000106		0.03716	1230		0.02009	106
0.03717	0.00123		0.02009	0.000107		0.03717	1231		0.02009	107
0.03724	0.00123		0.02012	0.000106		0.03724	1232		0.02012	106
0.03732	0.00123		0.02014	0.000107		0.03732	1233		0.02014	107
0.03738	0.00123		0.02015	0.000108		0.03738	1234		0.02015	108
0.03744	0.00124		0.02017	0.000107		0.03744	1235		0.02017	107
0.03746	0.00124		0.02018	0.000108		0.03746	1236		0.02018	108
0.03748	0.00124		0.02019	0.000107		0.03748	1237		0.02019	107
0.0375	0.00124		0.0202	0.000108		0.0375	1238		0.0202	108
0.03755	0.00124		0.02021	0.000107		0.03755	1239		0.02021	107
0.03757	0.00124		0.02023	0.000106		0.03757	1240		0.02023	106
0.03758	0.00124		0.02026	0.000105		0.03758	1241		0.02026	105
0.03762	0.00124		0.02029	0.000104		0.03762	1242		0.02029	104
0.03764	0.00124		0.02032	0.000105		0.03764	1243		0.02032	105
0.03764	0.00124		0.02033	0.000104		0.03764	1244		0.02033	104
0.03766	0.00125		0.02033	0.000105		0.03766	1245		0.02033	105
0.03769	0.00125		0.02034	0.000106		0.03769	1246		0.02034	106
0.0377	0.00125		0.02034	0.000105		0.0377	1247		0.02034	105
0.0377	0.00125		0.02034	0.000104		0.0377	1248		0.02034	104
0.03774	0.00125		0.02035	0.000103		0.03774	1249		0.02035	103
0.03777	0.00125		0.02035	0.000102		0.03777	1250		0.02035	102
0.03778	0.00125		0.02036	0.000103		0.03778	1251		0.02036	103
0.03781	0.00125		0.02038	0.000102		0.03781	1252		0.02038	102
0.03782	0.00125		0.02043	0.000103		0.03782	1253		0.02043	103
0.03784	0.00125		0.02044	0.000104		0.03784	1254		0.02044	104
0.03786	0.00126		0.02044	0.000105		0.03786	1255		0.02044	105
0.03789	0.00126		0.02048	0.000104		0.03789	1256		0.02048	104
0.03797	0.00126		0.02049	0.000103		0.03797	1257		0.02049	103
0.03803	0.00126		0.02051	0.000102		0.03803	1258		0.02051	102
0.03806	0.00126		0.02053	0.000103		0.03806	1259		0.02053	103
0.03806	0.00126		0.02054	0.000104		0.03806	1260		0.02054	104
0.03813	0.00126		0.02054	0.000103		0.03813	1259		0.02054	103
0.03816	0.00126		0.02055	0.000102		0.03816	1260		0.02055	102
0.03821	0.00126		0.02057	0.000103		0.03821	1261		0.02057	103
0.03835	0.00126		0.02058	0.000102		0.03835	1262		0.02058	102
0.03836	0.00126		0.02058	0.000101		0.03836	1263		0.02058	101
0.03838	0.00126		0.02059	0.000102		0.03838	1264		0.02059	102
0.03838	0.00126		0.02059	0.000101		0.03838	1263		0.02059	101
0.0384	0.00126		0.02059	0.0001		0.0384	1264		0.02059	100
0.03843	0.00127		0.02059	0.000101		0.03843	1265		0.02059	101
0.03847	0.00127		0.02061	0.000102		0.03847	1266		0.02061	102
0.03848	0.00127		0.02063	0.000103		0.03848	1267		0.02063	103
0.03848	0.00127		0.02064	0.000102		0.03848	1268		0.02064	102
0.03849	0.00127		0.02064	0.000101		0.03849	1269		0.02064	101
0.03852	0.00127		0.02065	0.000102		0.03852	1270		0.02065	102
0.03855	0.00127		0.02066	0.000101		0.03855	1271		0.02066	101
0.03857	0.00127		0.02066	0.0001		0.03857	1272		0.02066	100
0.03859	0.00127		0.02067	9.9e-05		0.03859	1273		0.02067	99
0.03861	0.00127		0.02067	0.0001		0.03861	1274		0.02067	100
0.03864	0.00128		0.02067	0.000101		0.03864	1275		0.02067	101
0.03864	0.00128		0.0207	0.000102		0.03864	1276		0.0207	102
0.03865	0.00128		0.02071	0.000101		0.03865	1277		0.02071	101
0.03865	0.00128		0.02072	0.000102		0.03865	1278		0.02072	102
0.03865	0.00128		0.02073	0.000101		0.03865	1279		0.02073	101
0.0387	0.00128		0.02082	0.0001		0.0387	1280		0.02082	100
0.03872	0.00128		0.02086	0.000101		0.03872	1281		0.02086	101
0.03874	0.00128		0.02093	0.000102		0.03874	1282		0.02093	102
0.03874	0.00128		0.02093	0.000101		0.03874	1283		0.02093	101
0.03874	0.00128		0.02094	0.000102		0.03874	1284		0.02094	102
0.03876	0.00129		0.02096	0.000101		0.03876	1285		0.02096	101
0.03877	0.00129		0.02097	0.000102		0.03877	1286		0.02097	102
0.03878	0.00129		0.02097	0.000101		0.03878	1287		0.02097	101
0.03879	0.00129		0.02098	0.0001		0.03879	1288		0.02098	100
0.03881	0.00129		0.02099	0.000101		0.03881	1289		0.02099	101
0.03881	0.00129		0.02099	0.0001		0.03881	1290		0.02099	100
0.03882	0.00129		0.02101	9.9e-05		0.03882	1291		0.02101	99
0.03887	0.00129		0.02103	0.0001		0.03887	1292		0.02103	100
0.03888	0.00129		0.02104	0.000101		0.03888	1293		0.02104	101
0.03889	0.00129		0.02104	0.0001		0.03889	1294		0.02104	100
0.03889	0.0013		0.02104	0.000101		0.03889	1295		0.02104	101
0.03891	0.0013		0.02106	0.0001		0.03891	1296		0.02106	100
0.03891	0.0013		0.02107	9.9e-05		0.03891	1297		0.02107	99
0.03891	0.0013		0.02109	9.8e-05		0.03891	1298		0.02109	98
0.03895	0.0013		0.0211	9.9e-05		0.03895	1299		0.0211	99
0.03895	0.0013		0.0211	0.0001		0.03895	1300		0.0211	100
0.03899	0.0013		0.02111	9.9e-05		0.03899	1301		0.02111	99
0.03903	0.0013		0.02111	0.0001		0.03903	1302		0.02111	100
0.03903	0.0013		0.02113	9.9e-05		0.03903	1303		0.02113	99
0.03908	0.0013		0.02113	9.8e-05		0.03908	1302		0.02113	98
0.0391	0.0013		0.02114	9.9e-05		0.0391	1303		0.02114	99
0.03916	0.0013		0.02114	9.8e-05		0.03916	1304		0.02114	98
0.03919	0.0013		0.02114	9.9e-05		0.03919	1303		0.02114	99
0.03919	0.0013		0.02116	9.8e-05		0.03919	1304		0.02116	98
0.0392	0.00131		0.02116	9.9e-05		0.0392	1305		0.02116	99
0.0392	0.00131		0.02119	9.8e-05		0.0392	1306		0.02119	98
0.03921	0.00131		0.02119	9.9e-05		0.03921	1307		0.02119	99
0.03922	0.00131		0.02123	0.0001		0.03922	1308		0.02123	100
0.03926	0.00131		0.02125	9.9e-05		0.03926	1309		0.02125	99
0.03927	0.00131		0.02125	9.8e-05		0.03927	1310		0.02125	98
0.03928	0.00131		0.02126	9.7e-05		0.03928	1311		0.02126	97
0.03931	0.00131		0.02126	9.6e-05		0.03931	1312		0.02126	96
0.03932	0.00131		0.02127	9.5e-05		0.03932	1313		0.02127	95
0.03933	0.00131		0.02128	9.4e-05		0.03933	1314		0.02128	94
0.03939	0.00132		0.02128	9.5e-05		0.03939	1315		0.02128	95
0.03941	0.00132		0.02128	9.6e-05		0.03941	1316		0.02128	96
0.03948	0.00132		0.02136	9.5e-05		0.03948	1317		0.02136	95
0.03951	0.00132		0.02137	9.6e-05		0.03951	1316		0.02137	96
0.03952	0.00132		0.0214	9.7e-05		0.03952	1317		0.0214	97
0.03952	0.00132		0.02141	9.8e-05		0.03952	1318		0.02141	98
0.03952	0.00132		0.02142	9.9e-05		0.03952	1319		0.02142	99
0.03953	0.00132		0.02142	0.0001		0.03953	1320		0.02142	100
0.03954	0.00132		0.02143	9.9e-05		0.03954	1319		0.02143	99
0.03958	0.00132		0.02144	0.0001		0.03958	1320		0.02144	100
0.03965	0.00132		0.02145	0.000101		0.03965	1321		0.02145	101
0.03966	0.00132		0.02146	0.0001		0.03966	1322		0.02146	100
0.03966	0.00132		0.02148	9.9e-05		0.03966	1323		0.02148	99
0.03969	0.00132		0.02149	9.8e-05		0.03969	1324		0.02149	98
0.0397	0.00133		0.02149	9.9e-05		0.0397	1325		0.02149	99
0.03974	0.00133		0.02152	9.8e-05		0.03974	1326		0.02152	98
0.03976	0.00133		0.02153	9.9e-05		0.03976	1327		0.02153	99
0.03977	0.00133		0.02156	9.8e-05		0.03977	1326		0.02156	98
0.03989	0.00133		0.02156	9.9e-05		0.03989	1327		0.02156	99
0.03991	0.00133		0.02162	0.0001		0.03991	1328		0.02162	100
0.03992	0.00133		0.02162	9.9e-05		0.03992	1329		0.02162	99
0.03994	0.00133		0.02163	0.0001		0.03994	1328		0.02163	100
0.03997	0.00133		0.02164	9.9e-05		0.03997	1329		0.02164	99
0.03998	0.00133		0.02166	0.0001		0.03998	1330		0.02166	100
0.04	0.00133		0.02167	0.000101		0.04	1329		0.02167	101
0.04001	0.00133		0.02167	0.000102		0.04001	1330		0.02167	102
0.04001	0.00133		0.02167	0.000101		0.04001	1331		0.02167	101
0.04003	0.00133		0.02169	0.0001		0.04003	1332		0.02169	100
0.04005	0.00133		0.0217	9.9e-05		0.04005	1333		0.0217	99
0.04005	0.00133		0.02171	0.0001		0.04005	1334		0.02171	100
0.04011	0.00134		0.02171	9.9e-05		0.04011	1335		0.02171	99
0.04013	0.00133		0.02171	0.0001		0.04013	1334		0.02171	100
0.04015	0.00133		0.02172	9.9e-05		0.04015	1333		0.02172	99
0.0402	0.00133		0.02176	0.0001		0.0402	1334		0.02176	100
0.0403	0.00134		0.02176	0.000101		0.0403	1335		0.02176	101
0.04035	0.00134		0.02178	0.000102		0.04035	1336		0.02178	102
0.04038	0.00134		0.02178	0.000103		0.04038	1337		0.02178	103
0.04041	0.00134		0.0218	0.000104		0.04041	1338		0.0218	104
0.04045	0.00134		0.0218	0.000103		0.04045	1339		0.0218	103
0.04046	0.00134		0.02181	0.000102		0.04046	1340		0.02181	102
0.04046	0.00134		0.02185	0.000101		0.04046	1341		0.02185	101
0.04046	0.00134		0.02187	0.000102		0.04046	1340		0.02187	102
0.04049	0.00134		0.02187	0.000101		0.04049	1341		0.02187	101
0.04051	0.00134		0.02188	0.0001		0.04051	1342		0.02188	100
0.04053	0.00134		0.02189	9.9e-05		0.04053	1343		0.02189	99
0.04054	0.00134		0.02189	0.0001		0.04054	1344		0.02189	100
0.04055	0.00135		0.0219	9.9e-05		0.04055	1345		0.0219	99
0.04056	0.00135		0.0219	0.0001		0.04056	1346		0.0219	100
0.04058	0.00135		0.02192	0.000101		0.04058	1347		0.02192	101
0.04059	0.00135		0.02192	0.0001		0.04059	1348		0.02192	100
0.0406	0.00135		0.02193	0.000101		0.0406	1349		0.02193	101
0.04064	0.00135		0.02193	0.0001		0.04064	1350		0.02193	100
0.04066	0.00135		0.02193	0.000101		0.04066	1351		0.02193	101
0.0407	0.00135		0.02196	0.000102		0.0407	1352		0.02196	102
0.04076	0.00135		0.02197	0.000103		0.04076	1353		0.02197	103
0.04082	0.00135		0.02198	0.000102		0.04082	1354		0.02198	102
0.04082	0.00136		0.02198	0.000101		0.04082	1355		0.02198	101
0.04082	0.00135		0.02198	0.0001		0.04082	1354		0.02198	100
0.04082	0.00136		0.02199	9.9e-05		0.04082	1355		0.02199	99
0.04086	0.00136		0.02201	9.8e-05		0.04086	1356		0.02201	98
0.04088	0.00136		0.02204	9.7e-05		0.04088	1357		0.02204	97
0.04089	0.00136		0.02204	9.8e-05		0.04089	1358		0.02204	98
0.04091	0.00136		0.02205	9.9e-05		0.04091	1359		0.02205	99
0.04091	0.00136		0.02208	0.0001		0.04091	1360		0.02208	100
0.04093	0.00136		0.02209	9.9e-05		0.04093	1361		0.02209	99
0.04095	0.00136		0.0221	9.8e-05		0.04095	1360		0.0221	98
0.04095	0.00136		0.02211	9.7e-05		0.04095	1361		0.02211	97
0.04095	0.00136		0.02211	9.8e-05		0.04095	1360		0.02211	98
0.04097	0.00136		0.02213	9.9e-05		0.04097	1361		0.02213	99
0.04099	0.00136		0.02216	9.8e-05		0.04099	1362		0.02216	98
0.041	0.00136		0.02219	9.7e-05		0.041	1363		0.02219	97
0.04104	0.00136		0.0222	9.8e-05		0.04104	1364		0.0222	98
0.04111	0.00137		0.0222	9.7e-05		0.04111	1365		0.0222	97
0.04111	0.00137		0.02221	9.8e-05		0.04111	1366		0.02221	98
0.04113	0.00137		0.02223	9.7e-05		0.04113	1367		0.02223	97
0.04118	0.00137		0.02223	9.6e-05		0.04118	1368		0.02223	96
0.04119	0.00137		0.02223	9.7e-05		0.04119	1369		0.02223	97
0.0412	0.00137		0.02224	9.8e-05		0.0412	1370		0.02224	98
0.04121	0.00137		0.02224	9.9e-05		0.04121	1371		0.02224	99
0.04123	0.00137		0.02225	0.0001		0.04123	1372		0.02225	100
0.04124	0.00137		0.02227	0.000101		0.04124	1371		0.02227	101
0.04125	0.00137		0.02229	0.0001		0.04125	1372		0.02229	100
0.0413	0.00137		0.0223	9.9e-05		0.0413	1373		0.0223	99
0.04131	0.00137		0.0223	0.0001		0.04131	1374		0.0223	100
0.04131	0.00138		0.02231	9.9e-05		0.04131	1375		0.02231	99
0.04137	0.00138		0.02235	0.0001		0.04137	1376		0.02235	100
0.0414	0.00138		0.02235	0.000101		0.0414	1377		0.02235	101
0.04141	0.00138		0.02238	0.0001		0.04141	1378		0.02238	100
0.04146	0.00138		0.02238	0.000101		0.04146	1379		0.02238	101
0.04148	0.00138		0.02243	0.0001		0.04148	1380		0.02243	100
0.04148	0.00138		0.02245	9.9e-05		0.04148	1381		0.02245	99
0.04149	0.00138		0.02246	0.0001		0.04149	1382		0.02246	100
0.0415	0.00138		0.02247	9.9e-05		0.0415	1383		0.02247	99
0.0415	0.00138		0.02248	0.0001		0.0415	1382		0.02248	100
0.0415	0.00138		0.02248	9.9e-05		0.0415	1383		0.02248	99
0.04156	0.00138		0.02249	0.0001		0.04156	1384		0.02249	100
0.04157	0.00139		0.0225	9.9e-05		0.04157	1385		0.0225	99
0.04157	0.00138		0.0225	0.0001		0.04157	1384		0.0225	100
0.04158	0.00138		0.02253	9.9e-05		0.04158	1383		0.02253	99
0.04159	0.00138		0.02253	0.0001		0.04159	1384		0.02253	100
0.04159	0.00139		0.02253	9.9e-05		0.04159	1385		0.02253	99
0.0416	0.00139		0.02256	0.0001		0.0416	1386		0.02256	100
0.04161	0.00139		0.02257	0.000101		0.04161	1387		0.02257	101
0.04163	0.00139		0.02257	0.0001		0.04163	1388		0.02257	100
0.04167	0.00139		0.02257	0.000101		0.04167	1389		0.02257	101
0.04168	0.00139		0.02258	0.000102		0.04168	1390		0.02258	102
0.04171	0.00139		0.02258	0.000103		0.04171	1391		0.02258	103
0.04179	0.00139		0.02259	0.000102		0.04179	1392		0.02259	102
0.0418	0.00139		0.0226	0.000101		0.0418	1393		0.0226	101
0.04186	0.00139		0.02262	0.0001		0.04186	1394		0.02262	100
0.04188	0.0014		0.02263	9.9e-05		0.04188	1395		0.02263	99
0.04189	0.0014		0.02264	9.8e-05		0.04189	1396		0.02264	98
0.04189	0.0014		0.02266	9.9e-05		0.04189	1397		0.02266	99
0.0419	0.0014		0.02267	0.0001		0.0419	1396		0.02267	100
0.0419	0.0014		0.0227	0.000101		0.0419	1397		0.0227	101
0.04192	0.0014		0.02271	0.000102		0.04192	1398		0.02271	102
0.04193	0.0014		0.02271	0.000103		0.04193	1399		0.02271	103
0.04196	0.0014		0.02274	0.000104		0.04196	1398		0.02274	104
0.04198	0.0014		0.02275	0.000103		0.04198	1399		0.02275	103
0.04198	0.0014		0.02277	0.000104		0.04198	1400		0.02277	104
0.04205	0.0014		0.02277	0.000103		0.04205	1401		0.02277	103
0.04206	0.0014		0.02277	0.000104		0.04206	1402		0.02277	104
0.04208	0.0014		0.02278	0.000105		0.04208	1403		0.02278	105
0.04215	0.0014		0.02278	0.000106		0.04215	1404		0.02278	106
0.04215	0.00141		0.0228	0.000107		0.04215	1405		0.0228	107
0.04221	0.00141		0.02281	0.000106		0.04221	1406		0.02281	106
0.04227	0.00141		0.02283	0.000105		0.04227	1407		0.02283	105
0.04227	0.00141		0.02286	0.000106		0.04227	1406		0.02286	106
0.04227	0.00141		0.02287	0.000105		0.04227	1405		0.02287	105
0.04228	0.00141		0.02289	0.000104		0.04228	1406		0.02289	104
0.04228	0.00141		0.02291	0.000105		0.04228	1407		0.02291	105
0.04233	0.00141		0.02292	0.000106		0.04233	1408		0.02292	106
0.04236	0.00141		0.02295	0.000107		0.04236	1409		0.02295	107
0.04237	0.00141		0.02295	0.000108		0.04237	1410		0.02295	108
0.04238	0.00141		0.02297	0.000107		0.04238	1409		0.02297	107
0.04242	0.00141		0.02299	0.000106		0.04242	1410		0.02299	106
0.04242	0.00141		0.02299	0.000107		0.04242	1411		0.02299	107
0.04243	0.00141		0.02299	0.000106		0.04243	1410		0.02299	106
0.04244	0.00141		0.02301	0.000105		0.04244	1411		0.02301	105
0.04249	0.00141		0.02301	0.000104		0.04249	1410		0.02301	104
0.0425	0.00141		0.02302	0.000103		0.0425	1411		0.02302	103
0.04251	0.00141		0.02302	0.000104		0.04251	1412		0.02302	104
0.04252	0.00141		0.02304	0.000103		0.04252	1413		0.02304	103
0.04254	0.00141		0.02308	0.000102		0.04254	1414		0.02308	102
0.04254	0.00142		0.02308	0.000101		0.04254	1415		0.02308	101
0.04254	0.00141		0.0231	0.000102		0.04254	1414		0.0231	102
0.04257	0.00142		0.0231	0.000101		0.04257	1415		0.0231	101
0.04258	0.00142		0.02312	0.0001		0.04258	1416		0.02312	100
0.04266	0.00142		0.02313	0.000101		0.04266	1417		0.02313	101
0.04267	0.00142		0.02316	0.0001		0.04267	1418		0.02316	100
0.0427	0.00142		0.02318	9.9e-05		0.0427	1419		0.02318	99
0.04272	0.00142		0.02319	0.0001		0.04272	1418		0.02319	100
0.04273	0.00142		0.02321	0.000101		0.04273	1419		0.02321	101
0.04288	0.00142		0.02321	0.000102		0.04288	1420		0.02321	102
0.0429	0.00142		0.02321	0.000103		0.0429	1421		0.02321	103
0.0429	0.00142		0.02323	0.000104		0.0429	1422		0.02323	104
0.04291	0.00142		0.02324	0.000105		0.04291	1423		0.02324	105
0.04297	0.00142		0.02325	0.000104		0.04297	1424		0.02325	104
0.04297	0.00143		0.02325	0.000103		0.04297	1425		0.02325	103
0.04301	0.00143		0.02326	0.000104		0.04301	1426		0.02326	104
0.04301	0.00143		0.02327	0.000105		0.04301	1427		0.02327	105
0.04304	0.00143		0.02328	0.000104		0.04304	1428		0.02328	104
0.04307	0.00143		0.02332	0.000103		0.04307	1429		0.02332	103
0.04309	0.00143		0.02333	0.000102		0.04309	1430		0.02333	102
0.04314	0.00143		0.02334	0.000103		0.04314	1431		0.02334	103
0.04314	0.00143		0.02338	0.000102		0.04314	1430		0.02338	102
0.04315	0.00143		0.02341	0.000101		0.04315	1431		0.02341	101
0.04317	0.00143		0.02343	0.0001		0.04317	1432		0.02343	100
0.04319	0.00143		0.02345	9.9e-05		0.04319	1433		0.02345	99
0.04322	0.00143		0.02348	9.8e-05		0.04322	1434		0.02348	98
0.04323	0.00144		0.02349	9.9e-05		0.04323	1435		0.02349	99
0.04323	0.00143		0.02351	0.0001		0.04323	1434		0.02351	100
0.04324	0.00144		0.02353	0.000101		0.04324	1435		0.02353	101
0.04325	0.00143		0.02357	0.000102		0.04325	1434		0.02357	102
0.04334	0.00144		0.0236	0.000101		0.04334	1435		0.0236	101
0.04335	0.00144		0.02362	0.0001		0.04335	1436		0.02362	100
0.04342	0.00144		0.02362	9.9e-05		0.04342	1437		0.02362	99
0.04347	0.00144		0.02364	9.8e-05		0.04347	1438		0.02364	98
0.04349	0.00144		0.02368	9.7e-05		0.04349	1437		0.02368	97
0.04353	0.00144		0.02368	9.8e-05		0.04353	1438		0.02368	98
0.04354	0.00144		0.02369	9.9e-05		0.04354	1439		0.02369	99
0.04358	0.00144		0.02369	9.8e-05		0.04358	1440		0.02369	98
0.04358	0.00144		0.0237	9.7e-05		0.04358	1441		0.0237	97
0.04358	0.00144		0.0237	9.6e-05		0.04358	1442		0.0237	96
0.04361	0.00144		0.02371	9.7e-05		0.04361	1443		0.02371	97
0.04362	0.00144		0.02371	9.8e-05		0.04362	1444		0.02371	98
0.04362	0.00145		0.02373	9.7e-05		0.04362	1445		0.02373	97
0.04364	0.00145		0.02374	9.6e-05		0.04364	1446		0.02374	96
0.04364	0.00145		0.02377	9.5e-05		0.04364	1447		0.02377	95
0.04365	0.00145		0.02378	9.6e-05		0.04365	1448		0.02378	96
0.04368	0.00145		0.02379	9.7e-05		0.04368	1449		0.02379	97
0.04369	0.00145		0.02379	9.8e-05		0.04369	1450		0.02379	98
0.04371	0.00145		0.0238	9.9e-05		0.04371	1451		0.0238	99
0.04375	0.00145		0.02381	9.8e-05		0.04375	1452		0.02381	98
0.04377	0.00145		0.02382	9.9e-05		0.04377	1453		0.02382	99
0.04378	0.00145		0.02385	9.8e-05		0.04378	1454		0.02385	98
0.04379	0.00146		0.02388	9.9e-05		0.04379	1455		0.02388	99
0.04393	0.00146		0.02388	9.8e-05		0.04393	1456		0.02388	98
0.04404	0.00146		0.02392	9.7e-05		0.04404	1457		0.02392	97
0.04405	0.00146		0.02395	9.6e-05		0.04405	1458		0.02395	96
0.04409	0.00146		0.02397	9.5e-05		0.04409	1459		0.02397	95
0.04411	0.00146		0.02398	9.6e-05		0.04411	1460		0.02398	96
0.04414	0.00146		0.02398	9.7e-05		0.04414	1461		0.02398	97
0.04414	0.00146		0.02399	9.6e-05		0.04414	1462		0.02399	96
0.04418	0.00146		0.024	9.5e-05		0.04418	1463		0.024	95
0.04418	0.00146		0.02408	9.4e-05		0.04418	1464		0.02408	94
0.04419	0.00147		0.02408	9.5e-05		0.04419	1465		0.02408	95
0.04421	0.00147		0.02409	9.4e-05		0.04421	1466		0.02409	94
0.04424	0.00147		0.02411	9.5e-05		0.04424	1467		0.02411	95
0.04429	0.00147		0.02411	9.4e-05		0.04429	1468		0.02411	94
0.04432	0.00147		0.02413	9.3e-05		0.04432	1469		0.02413	93
0.04433	0.00147		0.02414	9.4e-05		0.04433	1470		0.02414	94
0.04434	0.00147		0.02416	9.3e-05		0.04434	1471		0.02416	93
0.04435	0.00147		0.02416	9.4e-05		0.04435	1472		0.02416	94
0.04436	0.00147		0.02419	9.3e-05		0.04436	1471		0.02419	93
0.04442	0.00147		0.02423	9.2e-05		0.04442	1472		0.02423	92
0.04444	0.00147		0.02423	9.1e-05		0.04444	1473		0.02423	91
0.04444	0.00147		0.02425	9.2e-05		0.04444	1474		0.02425	92
0.04446	0.00148		0.02428	9.3e-05		0.04446	1475		0.02428	93
0.04448	0.00147		0.02429	9.4e-05		0.04448	1474		0.02429	94
0.04449	0.00148		0.0243	9.5e-05		0.04449	1475		0.0243	95
0.04451	0.00148		0.02435	9.6e-05		0.04451	1476		0.02435	96
0.04461	0.00148		0.02435	9.7e-05		0.04461	1477		0.02435	97
0.04463	0.00148		0.02436	9.6e-05		0.04463	1478		0.02436	96
0.04465	0.00148		0.02437	9.5e-05		0.04465	1479		0.02437	95
0.04474	0.00148		0.0244	9.4e-05		0.04474	1480		0.0244	94
0.04476	0.00148		0.02444	9.3e-05		0.04476	1481		0.02444	93
0.04478	0.00148		0.02445	9.2e-05		0.04478	1482		0.02445	92
0.04479	0.00148		0.02447	9.3e-05		0.04479	1483		0.02447	93
0.04482	0.00148		0.0245	9.4e-05		0.04482	1484		0.0245	94
0.04484	0.00149		0.0245	9.3e-05		0.04484	1485		0.0245	93
0.04484	0.00149		0.02452	9.4e-05		0.04484	1486		0.02452	94
0.04485	0.00149		0.02453	9.5e-05		0.04485	1487		0.02453	95
0.04485	0.00149		0.02453	9.4e-05		0.04485	1488		0.02453	94
0.04486	0.00149		0.02456	9.3e-05		0.04486	1489		0.02456	93
0.04487	0.00149		0.02456	9.2e-05		0.04487	1490		0.02456	92
0.04493	0.00149		0.02457	9.3e-05		0.04493	1491		0.02457	93
0.04494	0.00149		0.02463	9.2e-05		0.04494	1490		0.02463	92
0.04494	0.00149		0.02465	9.3e-05		0.04494	1491		0.02465	93
0.04502	0.00149		0.02465	9.2e-05		0.04502	1492		0.02465	92
0.04502	0.00149		0.02466	9.3e-05		0.04502	1493		0.02466	93
0.04505	0.00149		0.02467	9.2e-05		0.04505	1492		0.02467	92
0.04514	0.00149		0.02467	9.3e-05		0.04514	1493		0.02467	93
0.04517	0.00149		0.02467	9.4e-05		0.04517	1494		0.02467	94
0.04519	0.0015		0.02468	9.3e-05		0.04519	1495		0.02468	93
0.04519	0.0015		0.0247	9.2e-05		0.04519	1496		0.0247	92
0.04521	0.0015		0.02471	9.3e-05		0.04521	1497		0.02471	93
0.04526	0.0015		0.02474	9.2e-05		0.04526	1498		0.02474	92
0.0453	0.0015		0.02477	9.3e-05		0.0453	1497		0.02477	93
0.04533	0.0015		0.02484	9.4e-05		0.04533	1498		0.02484	94
0.04535	0.0015		0.02484	9.5e-05		0.04535	1499		0.02484	95
0.04535	0.0015		0.02485	9.6e-05		0.04535	1500		0.02485	96
0.04536	0.0015		0.02486	9.7e-05		0.04536	1501		0.02486	97
0.04539	0.0015		0.02488	9.6e-05		0.04539	1502		0.02488	96
0.0454	0.0015		0.02489	9.5e-05		0.0454	1503		0.02489	95
0.0455	0.0015		0.02492	9.4e-05		0.0455	1504		0.02492	94
0.04551	0.00151		0.02492	9.3e-05		0.04551	1505		0.02492	93
0.04553	0.00151		0.02493	9.4e-05		0.04553	1506		0.02493	94
0.04554	0.00151		0.02493	9.5e-05		0.04554	1507		0.02493	95
0.04554	0.00151		0.02494	9.6e-05		0.04554	1506		0.02494	96
0.04558	0.00151		0.02495	9.5e-05		0.04558	1507		0.02495	95
0.04559	0.00151		0.02495	9.4e-05		0.04559	1508		0.02495	94
0.0456	0.00151		0.02498	9.5e-05		0.0456	1509		0.02498	95
0.0456	0.00151		0.02499	9.4e-05		0.0456	1510		0.02499	94
0.04562	0.00151		0.02504	9.3e-05		0.04562	1511		0.02504	93
0.04564	0.00151		0.02504	9.2e-05		0.04564	1512		0.02504	92
0.04564	0.00151		0.02507	9.1e-05		0.04564	1513		0.02507	91
0.04565	0.00151		0.02509	9.2e-05		0.04565	1514		0.02509	92
0.04567	0.00152		0.0251	9.1e-05		0.04567	1515		0.0251	91
0.04572	0.00152		0.02511	9e-05		0.04572	1516		0.02511	90
0.04573	0.00152		0.02512	9.1e-05		0.04573	1517		0.02512	91
0.04575	0.00152		0.02512	9e-05		0.04575	1518		0.02512	90
0.04578	0.00152		0.02513	9.1e-05		0.04578	1519		0.02513	91
0.0458	0.00152		0.02514	9.2e-05		0.0458	1520		0.02514	92
0.0458	0.00152		0.02514	9.3e-05		0.0458	1519		0.02514	93
0.04581	0.00152		0.02515	9.2e-05		0.04581	1520		0.02515	92
0.04582	0.00152		0.02522	9.3e-05		0.04582	1521		0.02522	93
0.04583	0.00152		0.02523	9.4e-05		0.04583	1522		0.02523	94
0.04585	0.00152		0.02525	9.5e-05		0.04585	1523		0.02525	95
0.04587	0.00152		0.02525	9.4e-05		0.04587	1524		0.02525	94
0.04587	0.00153		0.02527	9.5e-05		0.04587	1525		0.02527	95
0.0459	0.00153		0.02529	9.6e-05		0.0459	1526		0.02529	96
0.04592	0.00153		0.02529	9.5e-05		0.04592	1527		0.02529	95
0.04592	0.00153		0.02531	9.4e-05		0.04592	1528		0.02531	94
0.04594	0.00153		0.02532	9.3e-05		0.04594	1529		0.02532	93
0.04597	0.00153		0.02534	9.4e-05		0.04597	1530		0.02534	94
0.04598	0.00153		0.02534	9.3e-05		0.04598	1531		0.02534	93
0.04599	0.00153		0.02534	9.4e-05		0.04599	1532		0.02534	94
0.04603	0.00153		0.02536	9.3e-05		0.04603	1533		0.02536	93
0.04603	0.00153		0.02536	9.2e-05		0.04603	1534		0.02536	92
0.04609	0.00154		0.02537	9.1e-05		0.04609	1535		0.02537	91
0.0461	0.00154		0.02538	9e-05		0.0461	1536		0.02538	90
0.0461	0.00154		0.02539	8.9e-05		0.0461	1537		0.02539	89
0.04616	0.00154		0.0254	9e-05		0.04616	1538		0.0254	90
0.04616	0.00154		0.02541	8.9e-05		0.04616	1539		0.02541	89
0.04619	0.00154		0.02542	8.8e-05		0.04619	1540		0.02542	88
0.0462	0.00154		0.02542	8.9e-05		0.0462	1541		0.02542	89
0.04621	0.00154		0.02546	9e-05		0.04621	1542		0.02546	90
0.04622	0.00154		0.02547	8.9e-05		0.04622	1543		0.02547	89
0.04625	0.00154		0.02547	9e-05		0.04625	1544		0.02547	90
0.04628	0.00155		0.02547	8.9e-05		0.04628	1545		0.02547	89
0.04633	0.00155		0.02549	9e-05		0.04633	1546		0.02549	90
0.04639	0.00155		0.02549	9.1e-05		0.04639	1547		0.02549	91
0.0464	0.00155		0.0255	9e-05		0.0464	1548		0.0255	90
0.04642	0.00155		0.02553	9.1e-05		0.04642	1549		0.02553	91
0.04643	0.00155		0.02557	9.2e-05		0.04643	1550		0.02557	92
0.04643	0.00155		0.02558	9.3e-05		0.04643	1551		0.02558	93
0.04644	0.00155		0.02558	9.2e-05		0.04644	1552		0.02558	92
0.04646	0.00155		0.0256	9.3e-05		0.04646	1553		0.0256	93
0.04646	0.00155		0.0256	9.4e-05		0.04646	1554		0.0256	94
0.04647	0.00156		0.0256	9.5e-05		0.04647	1555		0.0256	95
0.04648	0.00156		0.02562	9.6e-05		0.04648	1556		0.02562	96
0.04662	0.00156		0.02563	9.7e-05		0.04662	1557		0.02563	97
0.04664	0.00156		0.02563	9.6e-05		0.04664	1558		0.02563	96
0.04664	0.00156		0.02563	9.5e-05		0.04664	1559		0.02563	95
0.04667	0.00156		0.02563	9.4e-05		0.04667	1560		0.02563	94
0.04667	0.00156		0.02565	9.5e-05		0.04667	1561		0.02565	95
0.04667	0.00156		0.02565	9.6e-05		0.04667	1562		0.02565	96
0.04669	0.00156		0.02567	9.7e-05		0.04669	1563		0.02567	97
0.04675	0.00156		0.02572	9.8e-05		0.04675	1564		0.02572	98
0.04678	0.00157		0.02572	9.7e-05		0.04678	1565		0.02572	97
0.04679	0.00157		0.02573	9.8e-05		0.04679	1566		0.02573	98
0.04681	0.00157		0.02574	9.9e-05		0.04681	1567		0.02574	99
0.04683	0.00157		0.02575	0.0001		0.04683	1566		0.02575	100
0.04683	0.00157		0.02576	0.000101		0.04683	1567		0.02576	101
0.04685	0.00157		0.02577	0.000102		0.04685	1568		0.02577	102
0.04686	0.00157		0.02579	0.000103		0.04686	1569		0.02579	103
0.04689	0.00157		0.0258	0.000102		0.04689	1570		0.0258	102
0.04691	0.00157		0.02581	0.000101		0.04691	1569		0.02581	101
0.04704	0.00157		0.02584	0.000102		0.04704	1570		0.02584	102
0.04704	0.00157		0.02586	0.000103		0.04704	1569		0.02586	103
0.04705	0.00157		0.02586	0.000102		0.04705	1568		0.02586	102
0.04707	0.00157		0.02587	0.000103		0.04707	1569		0.02587	103
0.04707	0.00157		0.02588	0.000104		0.04707	1570		0.02588	104
0.04708	0.00157		0.02592	0.000105		0.04708	1571		0.02592	105
0.04712	0.00157		0.02596	0.000104		0.04712	1572		0.02596	104
0.04714	0.00157		0.02596	0.000105		0.04714	1573		0.02596	105
0.04716	0.00157		0.02598	0.000104		0.04716	1574		0.02598	104
0.04722	0.00158		0.02599	0.000105		0.04722	1575		0.02599	105
0.04731	0.00158		0.026	0.000104		0.04731	1576		0.026	104
0.04735	0.00158		0.02603	0.000103		0.04735	1577		0.02603	103
0.04737	0.00158		0.02604	0.000104		0.04737	1578		0.02604	104
0.0474	0.00158		0.02605	0.000103		0.0474	1577		0.02605	103
0.0474	0.00158		0.02605	0.000102		0.0474	1578		0.02605	102
0.0474	0.00158		0.02606	0.000101		0.0474	1579		0.02606	101
0.04742	0.00158		0.02607	0.000102		0.04742	1580		0.02607	102
0.04742	0.00158		0.02609	0.000101		0.04742	1581		0.02609	101
0.04745	0.00158		0.02609	0.000102		0.04745	1582		0.02609	102
0.04745	0.00158		0.02612	0.000101		0.04745	1583		0.02612	101
0.04749	0.00158		0.02612	0.000102		0.04749	1584		0.02612	102
0.04749	0.00159		0.02613	0.000101		0.04749	1585		0.02613	101
0.04751	0.00159		0.02613	0.0001		0.04751	1586		0.02613	100
0.04753	0.00159		0.02614	9.9e-05		0.04753	1587		0.02614	99
0.0476	0.00159		0.02616	9.8e-05		0.0476	1588		0.02616	98
0.04763	0.00159		0.02622	9.7e-05		0.04763	1589		0.02622	97
0.04763	0.00159		0.02624	9.8e-05		0.04763	1590		0.02624	98
0.04769	0.00159		0.02624	9.9e-05		0.04769	1591		0.02624	99
0.04773	0.00159		0.02625	9.8e-05		0.04773	1592		0.02625	98
0.04777	0.00159		0.02628	9.7e-05		0.04777	1593		0.02628	97
0.04777	0.00159		0.02629	9.8e-05		0.04777	1594		0.02629	98
0.04778	0.0016		0.02629	9.7e-05		0.04778	1595		0.02629	97
0.04784	0.0016		0.02629	9.6e-05		0.04784	1596		0.02629	96
0.04788	0.0016		0.0263	9.7e-05		0.04788	1597		0.0263	97
0.04788	0.0016		0.02633	9.6e-05		0.04788	1598		0.02633	96
0.04793	0.0016		0.02637	9.5e-05		0.04793	1599		0.02637	95
0.048	0.0016		0.02642	9.6e-05		0.048	1600		0.02642	96
0.04802	0.0016		0.02642	9.5e-05		0.04802	1601		0.02642	95
0.04804	0.0016		0.02642	9.6e-05		0.04804	1602		0.02642	96
0.04804	0.0016		0.02643	9.5e-05		0.04804	1603		0.02643	95
0.04805	0.0016		0.02647	9.4e-05		0.04805	1604		0.02647	94
0.04806	0.00161		0.02647	9.5e-05		0.04806	1605		0.02647	95
0.04811	0.00161		0.02649	9.6e-05		0.04811	1606		0.02649	96
0.04811	0.00161		0.02654	9.5e-05		0.04811	1607		0.02654	95
0.04811	0.00161		0.02654	9.6e-05		0.04811	1608		0.02654	96
0.04812	0.00161		0.02656	9.7e-05		0.04812	1609		0.02656	97
0.04813	0.00161		0.02656	9.8e-05		0.04813	1610		0.02656	98
0.04816	0.00161		0.02658	9.9e-05		0.04816	1611		0.02658	99
0.04817	0.00161		0.02659	0.0001		0.04817	1612		0.02659	100
0.0482	0.00161		0.0266	9.9e-05		0.0482	1613		0.0266	99
0.04821	0.00161		0.02662	9.8e-05		0.04821	1614		0.02662	98
0.04822	0.00162		0.02662	9.9e-05		0.04822	1615		0.02662	99
0.04825	0.00162		0.02665	9.8e-05		0.04825	1616		0.02665	98
0.04835	0.00162		0.02666	9.9e-05		0.04835	1617		0.02666	99
0.04839	0.00162		0.02666	9.8e-05		0.04839	1618		0.02666	98
0.0484	0.00162		0.02666	9.7e-05		0.0484	1619		0.02666	97
0.04841	0.00162		0.02667	9.8e-05		0.04841	1620		0.02667	98
0.04842	0.00162		0.02667	9.9e-05		0.04842	1621		0.02667	99
0.04843	0.00162		0.02668	0.0001		0.04843	1622		0.02668	100
0.04845	0.00162		0.02668	9.9e-05		0.04845	1623		0.02668	99
0.04845	0.00162		0.02668	0.0001		0.04845	1624		0.02668	100
0.04846	0.00163		0.02669	0.000101		0.04846	1625		0.02669	101
0.04848	0.00163		0.02672	0.0001		0.04848	1626		0.02672	100
0.04849	0.00163		0.02672	9.9e-05		0.04849	1627		0.02672	99
0.04849	0.00163		0.02674	9.8e-05		0.04849	1628		0.02674	98
0.04852	0.00163		0.02674	9.7e-05		0.04852	1629		0.02674	97
0.04855	0.00163		0.02675	9.6e-05		0.04855	1630		0.02675	96
0.04858	0.00163		0.02676	9.7e-05		0.04858	1631		0.02676	97
0.0486	0.00163		0.02676	9.6e-05		0.0486	1632		0.02676	96
0.04864	0.00163		0.02677	9.7e-05		0.04864	1633		0.02677	97
0.04865	0.00163		0.02678	9.6e-05		0.04865	1634		0.02678	96
0.04867	0.00164		0.02679	9.5e-05		0.04867	1635		0.02679	95
0.04872	0.00164		0.0268	9.6e-05		0.04872	1636		0.0268	96
0.04875	0.00164		0.02683	9.7e-05		0.04875	1637		0.02683	97
0.04878	0.00164		0.02684	9.8e-05		0.04878	1638		0.02684	98
0.04881	0.00164		0.02684	9.9e-05		0.04881	1639		0.02684	99
0.04881	0.00164		0.02687	9.8e-05		0.04881	1640		0.02687	98
0.04888	0.00164		0.02689	9.9e-05		0.04888	1641		0.02689	99
0.04891	0.00164		0.02689	0.0001		0.04891	1640		0.02689	100
0.04891	0.00164		0.02692	0.000101		0.04891	1641		0.02692	101
0.04891	0.00164		0.02692	0.000102		0.04891	1642		0.02692	102
0.04892	0.00164		0.02694	0.000103		0.04892	1643		0.02694	103
0.04901	0.00164		0.02694	0.000102		0.04901	1644		0.02694	102
0.04907	0.00165		0.02695	0.000103		0.04907	1645		0.02695	103
0.0491	0.00165		0.02699	0.000104		0.0491	1646		0.02699	104
0.04915	0.00165		0.027	0.000103		0.04915	1647		0.027	103
0.0492	0.00165		0.02701	0.000104		0.0492	1648		0.02701	104
0.04923	0.00165		0.02701	0.000103		0.04923	1649		0.02701	103
0.04926	0.00165		0.02702	0.000104		0.04926	1650		0.02702	104
0.04927	0.00165		0.02702	0.000103		0.04927	1651		0.02702	103
0.04931	0.00165		0.02706	0.000104		0.04931	1652		0.02706	104
0.04934	0.00165		0.02706	0.000105		0.04934	1653		0.02706	105
0.04935	0.00165		0.02707	0.000106		0.04935	1654		0.02707	106
0.04938	0.00166		0.02708	0.000107		0.04938	1655		0.02708	107
0.04941	0.00166		0.02709	0.000106		0.04941	1656		0.02709	106
0.04945	0.00166		0.02711	0.000107		0.04945	1657		0.02711	107
0.04945	0.00166		0.02711	0.000106		0.04945	1658		0.02711	106
0.04949	0.00166		0.02713	0.000107		0.04949	1659		0.02713	107
0.04953	0.00166		0.02715	0.000106		0.04953	1660		0.02715	106
0.04954	0.00166		0.02715	0.000107		0.04954	1661		0.02715	107
0.04956	0.00166		0.02717	0.000106		0.04956	1662		0.02717	106
0.04962	0.00166		0.02717	0.000105		0.04962	1663		0.02717	105
0.04964	0.00166		0.02718	0.000104		0.04964	1664		0.02718	104
0.04965	0.00167		0.02718	0.000105		0.04965	1665		0.02718	105
0.04966	0.00167		0.02719	0.000106		0.04966	1666		0.02719	106
0.04967	0.00167		0.0272	0.000107		0.04967	1667		0.0272	107
0.04976	0.00167		0.02721	0.000106		0.04976	1668		0.02721	106
0.04977	0.00167		0.02722	0.000107		0.04977	1669		0.02722	107
0.04979	0.00167		0.02723	0.000108		0.04979	1668		0.02723	108
0.04981	0.00167		0.02726	0.000109		0.04981	1669		0.02726	109
0.04988	0.00167		0.02727	0.000108		0.04988	1670		0.02727	108
0.04989	0.00167		0.02732	0.000109		0.04989	1671		0.02732	109
0.04995	0.00167		0.02733	0.00011		0.04995	1672		0.02733	110
0.04997	0.00167		0.02733	0.000109		0.04997	1673		0.02733	109
0.04999	0.00167		0.02736	0.00011		0.04999	1674		0.02736	110
0.05	0.00167		0.02736	0.000109		0.05	1673		0.02736	109
0.05	0.00167		0.02737	0.000108		0.05	1674		0.02737	108
0.05004	0.00168		0.02737	0.000107		0.05004	1675		0.02737	107
0.05005	0.00168		0.02739	0.000108		0.05005	1676		0.02739	108
0.05006	0.00168		0.02739	0.000107		0.05006	1677		0.02739	107
0.05006	0.00168		0.02739	0.000106		0.05006	1678		0.02739	106
0.05007	0.00168		0.0274	0.000107		0.05007	1679		0.0274	107
0.05009	0.00168		0.02741	0.000108		0.05009	1680		0.02741	108
0.05011	0.00168		0.02743	0.000109		0.05011	1681		0.02743	109
0.05016	0.00168		0.02744	0.00011		0.05016	1680		0.02744	110
0.05017	0.00168		0.02744	0.000111		0.05017	1679		0.02744	111
0.0502	0.00168		0.02745	0.00011		0.0502	1680		0.02745	110
0.05023	0.00168		0.02745	0.000111		0.05023	1681		0.02745	111
0.05023	0.00168		0.02747	0.00011		0.05023	1680		0.02747	110
0.05024	0.00168		0.02748	0.000109		0.05024	1681		0.02748	109
0.05024	0.00168		0.02748	0.00011		0.05024	1682		0.02748	110
0.0503	0.00168		0.0275	0.000109		0.0503	1681		0.0275	109
0.0503	0.00168		0.02751	0.000108		0.0503	1682		0.02751	108
0.05032	0.00168		0.02751	0.000109		0.05032	1683		0.02751	109
0.05035	0.00168		0.02752	0.00011		0.05035	1684		0.02752	110
0.05037	0.00169		0.02753	0.000111		0.05037	1685		0.02753	111
0.05039	0.00169		0.02754	0.00011		0.05039	1686		0.02754	110
0.05042	0.00169		0.02754	0.000109		0.05042	1685		0.02754	109
0.05042	0.00169		0.02755	0.000108		0.05042	1686		0.02755	108
0.05046	0.00169		0.02756	0.000109		0.05046	1687		0.02756	109
0.05047	0.00169		0.02764	0.00011		0.05047	1688		0.02764	110
0.0505	0.00169		0.02767	0.000111		0.0505	1689		0.02767	111
0.05051	0.00169		0.02768	0.000112		0.05051	1690		0.02768	112
0.05056	0.00169		0.02769	0.000111		0.05056	1691		0.02769	111
0.05059	0.00169		0.02772	0.00011		0.05059	1692		0.02772	110
0.05059	0.00169		0.02773	0.000111		0.05059	1693		0.02773	111
0.0506	0.00169		0.02773	0.000112		0.0506	1694		0.02773	112
0.05061	0.0017		0.02774	0.000111		0.05061	1695		0.02774	111
0.05062	0.0017		0.02774	0.00011		0.05062	1696		0.02774	110
0.05066	0.0017		0.0278	0.000109		0.05066	1697		0.0278	109
0.05075	0.0017		0.0278	0.00011		0.05075	1696		0.0278	110
0.05075	0.0017		0.02782	0.000111		0.05075	1697		0.02782	111
0.05077	0.0017		0.02782	0.000112		0.05077	1698		0.02782	112
0.05082	0.0017		0.02783	0.000111		0.05082	1699		0.02783	111
0.05083	0.0017		0.02786	0.000112		0.05083	1700		0.02786	112
0.05084	0.0017		0.02788	0.000113		0.05084	1701		0.02788	113
0.05084	0.0017		0.02789	0.000114		0.05084	1702		0.02789	114
0.05085	0.0017		0.02792	0.000115		0.05085	1703		0.02792	115
0.05088	0.0017		0.02793	0.000116		0.05088	1704		0.02793	116
0.05103	0.00171		0.02794	0.000117		0.05103	1705		0.02794	117
0.05105	0.00171		0.02794	0.000118		0.05105	1706		0.02794	118
0.05108	0.00171		0.02794	0.000117		0.05108	1707		0.02794	117
0.05109	0.00171		0.02795	0.000118		0.05109	1708		0.02795	118
0.05111	0.00171		0.02795	0.000117		0.05111	1709		0.02795	117
0.05115	0.00171		0.02797	0.000116		0.05115	1710		0.02797	116
0.05119	0.00171		0.02797	0.000115		0.05119	1711		0.02797	115
0.05125	0.00171		0.02797	0.000114		0.05125	1712		0.02797	114
0.05128	0.00171		0.02799	0.000113		0.05128	1711		0.02799	113
0.05137	0.00171		0.028	0.000112		0.05137	1712		0.028	112
0.0514	0.00171		0.02801	0.000111		0.0514	1713		0.02801	111
0.05144	0.00171		0.02802	0.000112		0.05144	1714		0.02802	112
0.05148	0.00172		0.02802	0.000113		0.05148	1715		0.02802	113
0.05158	0.00172		0.02803	0.000112		0.05158	1716		0.02803	112
0.0516	0.00172		0.02804	0.000113		0.0516	1715		0.02804	113
0.05163	0.00172		0.02804	0.000114		0.05163	1716		0.02804	114
0.05163	0.00172		0.02804	0.000113		0.05163	1717		0.02804	113
0.05165	0.00172		0.02807	0.000112		0.05165	1718		0.02807	112
0.0517	0.00172		0.02814	0.000113		0.0517	1719		0.02814	113
0.05178	0.00172		0.02814	0.000112		0.05178	1720		0.02814	112
0.05178	0.00172		0.02819	0.000111		0.05178	1721		0.02819	111
0.0518	0.00172		0.02819	0.000112		0.0518	1722		0.02819	112
0.0518	0.00172		0.02821	0.000111		0.0518	1723		0.02821	111
0.05181	0.00172		0.02822	0.000112		0.05181	1724		0.02822	112
0.05183	0.00173		0.02823	0.000113		0.05183	1725		0.02823	113
[truncated: 141,554 more rows]

## Sheet: Figure 2
Panel C	Bound fraction				Panel D	Activity (mHz)
Concentration (M)	N_PSB = 1	N_PSB = 10	N_PSB = 100		Concentration (M)	N_PSB = 1	N_PSB = 10	N_PSB = 100
1e-14	4.99999e-07	4.99998e-06	4.99986e-05		1e-14	0.00011	0.0011	0.011
1.13573e-14	5.67866e-07	5.67864e-06	5.67848e-05		1.13573e-14	0.00012493	0.00125	0.01249
1.28989e-14	6.44944e-07	6.44942e-06	6.44921e-05		1.28989e-14	0.000141888	0.00142	0.01419
1.46497e-14	7.32484e-07	7.32481e-06	7.32455e-05		1.46497e-14	0.000161146	0.00161	0.01611
1.66382e-14	8.31906e-07	8.31903e-06	8.31869e-05		1.66382e-14	0.000183019	0.00183	0.0183
1.88965e-14	9.44823e-07	9.44819e-06	9.44775e-05		1.88965e-14	0.000207861	0.00208	0.02078
2.14614e-14	1.07307e-06	1.07306e-05	0.0001073		2.14614e-14	0.000236075	0.00236	0.0236
2.43744e-14	1.21872e-06	1.21871e-05	0.000121864		2.43744e-14	0.000268118	0.00268	0.02681
2.76829e-14	1.38414e-06	1.38413e-05	0.000138403		2.76829e-14	0.00030451	0.00305	0.03045
3.14404e-14	1.57201e-06	1.572e-05	0.000157188		3.14404e-14	0.000345842	0.00346	0.03458
3.57079e-14	1.78538e-06	1.78537e-05	0.000178521		3.57079e-14	0.000392784	0.00393	0.03927
4.05546e-14	2.02772e-06	2.0277e-05	0.000202749		4.05546e-14	0.000446098	0.00446	0.0446
4.60592e-14	2.30294e-06	2.30292e-05	0.000230266		4.60592e-14	0.000506648	0.00507	0.05065
5.2311e-14	2.61553e-06	2.61549e-05	0.000261516		5.2311e-14	0.000575416	0.00575	0.05753
5.94113e-14	2.97054e-06	2.9705e-05	0.000297006		5.94113e-14	0.000653519	0.00654	0.06533
6.74754e-14	3.37374e-06	3.37368e-05	0.000337312		6.74754e-14	0.000742222	0.00742	0.0742
7.66341e-14	3.83166e-06	3.83159e-05	0.000383086		7.66341e-14	0.000842965	0.00843	0.08426
8.70359e-14	4.35174e-06	4.35164e-05	0.00043507		8.70359e-14	0.000957382	0.00957	0.0957
9.88496e-14	4.9424e-06	4.94228e-05	0.000494107		9.88496e-14	0.00109	0.01087	0.10868
1.12267e-13	5.61324e-06	5.61308e-05	0.000561152		1.12267e-13	0.00123	0.01235	0.12342
1.27505e-13	6.37513e-06	6.37492e-05	0.000637291		1.27505e-13	0.0014	0.01402	0.14016
1.44812e-13	7.24042e-06	7.24016e-05	0.000723757		1.44812e-13	0.00159	0.01593	0.15918
1.64468e-13	8.22316e-06	8.22283e-05	0.000821948		1.64468e-13	0.00181	0.01809	0.18076
1.86791e-13	9.33929e-06	9.33886e-05	0.000933454		1.86791e-13	0.00205	0.02054	0.20527
2.12145e-13	1.06069e-05	0.000106063	0.00106		2.12145e-13	0.00233	0.02333	0.23311
2.4094e-13	1.20466e-05	0.000120458	0.0012		2.4094e-13	0.00265	0.0265	0.26471
2.73644e-13	1.36816e-05	0.000136807	0.00137		2.73644e-13	0.00301	0.0301	0.30059
3.10787e-13	1.55386e-05	0.000155374	0.00155		3.10787e-13	0.00342	0.03418	0.34132
3.52971e-13	1.76475e-05	0.00017646	0.00176		3.52971e-13	0.00388	0.03882	0.38757
4.00881e-13	2.00427e-05	0.000200408	0.002		4.00881e-13	0.00441	0.04409	0.44007
4.55294e-13	2.2763e-05	0.000227605	0.00227		4.55294e-13	0.00501	0.05007	0.49966
5.17092e-13	2.58525e-05	0.000258492	0.00258		5.17092e-13	0.00569	0.05686	0.5673
5.87279e-13	2.93612e-05	0.000293569	0.00293		5.87279e-13	0.00646	0.06458	0.64407
6.66992e-13	3.3346e-05	0.000333405	0.00333		6.66992e-13	0.00734	0.07334	0.7312
7.57525e-13	3.78717e-05	0.000378646	0.00378		7.57525e-13	0.00833	0.08329	0.83006
8.60346e-13	4.30114e-05	0.000430022	0.00429		8.60346e-13	0.00946	0.09459	0.94223
9.77124e-13	4.88486e-05	0.000488368	0.00487		9.77124e-13	0.01075	0.10742	1.06949
1.10975e-12	5.54778e-05	0.000554625	0.00553		1.10975e-12	0.01221	0.12199	1.21383
1.26038e-12	6.30064e-05	0.000629868	0.00628		1.26038e-12	0.01386	0.13854	1.37752
1.43146e-12	7.15566e-05	0.000715312	0.00713		1.43146e-12	0.01574	0.15732	1.56314
1.62576e-12	8.12666e-05	0.00081234	0.00809		1.62576e-12	0.01788	0.17866	1.77354
1.84642e-12	9.2294e-05	0.000922518	0.00918		1.84642e-12	0.0203	0.20288	2.01201
2.09705e-12	0.000104817	0.00105	0.01042		2.09705e-12	0.02306	0.23038	2.28218
2.38169e-12	0.000119039	0.00119	0.01183		2.38169e-12	0.02619	0.26161	2.58819
2.70496e-12	0.000135189	0.00135	0.01342		2.70496e-12	0.02974	0.29706	2.93465
3.07211e-12	0.00015353	0.00153	0.01523		3.07211e-12	0.03378	0.3373	3.32675
3.4891e-12	0.000174358	0.00174	0.01727		3.4891e-12	0.03836	0.38299	3.77028
3.96269e-12	0.000198009	0.00198	0.01959		3.96269e-12	0.04356	0.43484	4.27171
4.50056e-12	0.000224866	0.00225	0.02221		4.50056e-12	0.04947	0.4937	4.83825
5.11143e-12	0.000255363	0.00255	0.02518		5.11143e-12	0.05618	0.56051	5.47789
5.80523e-12	0.000289992	0.0029	0.02855		5.80523e-12	0.0638	0.63632	6.1995
6.59319e-12	0.000329312	0.00329	0.03235		6.59319e-12	0.07245	0.72234	7.01281
7.4881e-12	0.000373957	0.00373	0.03665		7.4881e-12	0.08227	0.81994	7.92854
8.50449e-12	0.000424647	0.00424	0.0415		8.50449e-12	0.09342	0.93066	8.95834
9.65883e-12	0.000482196	0.00481	0.04698		9.65883e-12	0.10608	1.05624	10.1149
1.09699e-11	0.000547532	0.00546	0.05316		1.09699e-11	0.12046	1.19865	11.4116
1.24588e-11	0.000621702	0.0062	0.06012		1.24588e-11	0.13677	1.36011	12.8632
1.41499e-11	0.000705897	0.00703	0.06795		1.41499e-11	0.1553	1.54314	14.4847
1.60705e-11	0.000801465	0.00798	0.07676		1.60705e-11	0.17632	1.75055	16.2919
1.82518e-11	0.000909934	0.00906	0.08664		1.82518e-11	0.20019	1.98553	18.3008
2.07292e-11	0.00103	0.01028	0.09772		2.07292e-11	0.22727	2.25164	20.5271
2.35429e-11	0.00117	0.01166	0.11012		2.35429e-11	0.258	2.55291	22.9859
2.67384e-11	0.00133	0.01322	0.12396		2.67384e-11	0.29287	2.89381	25.6908
3.03677e-11	0.00151	0.015	0.13938		3.03677e-11	0.33243	3.27939	28.6529
3.44896e-11	0.00172	0.01701	0.15651		3.44896e-11	0.3773	3.71524	31.8798
3.9171e-11	0.00195	0.01928	0.1755		3.9171e-11	0.4282	4.20761	35.3739
4.44878e-11	0.00221	0.02185	0.19646		4.44878e-11	0.48591	4.76343	39.1309
5.05263e-11	0.00251	0.02475	0.21953		5.05263e-11	0.55133	5.39035	43.1378
5.73844e-11	0.00284	0.02803	0.24481		5.73844e-11	0.62548	6.09682	47.3705
6.51734e-11	0.00323	0.03174	0.27238		6.51734e-11	0.70951	6.89208	51.7919
7.40196e-11	0.00366	0.03592	0.3023		7.40196e-11	0.80468	7.78623	56.3487
8.40665e-11	0.00415	0.04064	0.33457		8.40665e-11	0.91245	8.7902	60.9702
9.54772e-11	0.0047	0.04594	0.36915		9.54772e-11	1.03444	9.91575	65.5658
1.08437e-10	0.00533	0.05191	0.40593		1.08437e-10	1.17245	11.1754	70.0243
1.23155e-10	0.00604	0.05862	0.44474		1.23155e-10	1.32851	12.5823	74.2145
1.39871e-10	0.00684	0.06614	0.48532		1.39871e-10	1.50488	14.1502	77.9872
1.58857e-10	0.00775	0.07456	0.5273		1.58857e-10	1.70407	15.8932	81.1795
1.80419e-10	0.00877	0.08398	0.57027		1.80419e-10	1.92886	17.825	83.6223
2.04907e-10	0.00992	0.09449	0.61369		2.04907e-10	2.18234	19.9594	85.15
2.3272e-10	0.01122	0.10618	0.65698		2.3272e-10	2.4679	22.3089	85.613
2.64308e-10	0.01268	0.11916	0.6995		2.64308e-10	2.78924	24.8843	84.8926
3.00184e-10	0.01432	0.13352	0.74058		3.00184e-10	3.15042	27.6943	82.916
3.40929e-10	0.01616	0.14937	0.77957		3.40929e-10	3.55583	30.7437	79.6704
3.87204e-10	0.01823	0.1668	0.81586		3.87204e-10	4.0102	34.0333	75.2131
4.3976e-10	0.02054	0.18588	0.84897		4.3976e-10	4.51856	37.5578	69.6761
4.99451e-10	0.02312	0.20668	0.8785		4.99451e-10	5.08624	41.305	63.2622
5.67243e-10	0.02599	0.22924	0.90423		5.67243e-10	5.7188	45.2544	56.2325
6.44236e-10	0.02919	0.25359	0.9261		6.44236e-10	6.42197	49.3758	48.8851
7.31681e-10	0.03273	0.27969	0.94422		7.31681e-10	7.20155	53.6288	41.5285
8.30994e-10	0.03665	0.30751	0.95884		8.30994e-10	8.06328	57.9617	34.4526
9.43788e-10	0.04097	0.33694	0.97031		9.43788e-10	9.01267	62.3119	27.902
1.07189e-09	0.0457	0.36784	0.97907		1.07189e-09	10.0548	66.6063	22.0572
1.21738e-09	0.05088	0.40002	0.98557		1.21738e-09	11.1942	70.7634	17.0243
1.38262e-09	0.05652	0.43323	0.99026		1.38262e-09	12.4344	74.6955	12.8369
1.57029e-09	0.06263	0.46719	0.99356		1.57029e-09	13.7776	78.3128	9.46577
1.78343e-09	0.0692	0.50157	0.99582		1.78343e-09	15.2249	81.5278	6.83554
2.0255e-09	0.07625	0.53601	0.99733		2.0255e-09	16.7752	84.2603	4.84285
2.30043e-09	0.08375	0.57014	0.99832		2.30043e-09	18.4254	86.443	3.37372
2.61268e-09	0.09168	0.60359	0.99896		2.61268e-09	20.1701	88.0264	2.31701
2.9673e-09	0.10001	0.636	0.99936		2.9673e-09	22.0012	88.9827	1.57342
3.37006e-09	0.10867	0.66704	0.9996		3.37006e-09	23.9078	89.3086	1.05991
3.82749e-09	0.11762	0.69643	0.99976		3.82749e-09	25.8766	89.026	0.71076
4.34701e-09	0.12678	0.72392	0.99985		4.34701e-09	27.8912	88.1805	0.47621
4.93705e-09	0.13606	0.74936	0.99991		4.93705e-09	29.933	86.8387	0.32
5.60717e-09	0.14537	0.77263	0.99994		5.60717e-09	31.9814	85.083	0.21648
6.36825e-09	0.15461	0.79369	0.99996		6.36825e-09	34.0139	83.0065	0.148
7.23263e-09	0.16367	0.81254	0.99998		7.23263e-09	36.0072	80.7067	0.10263
8.21434e-09	0.17244	0.82924	0.99998		8.21434e-09	37.9372	78.2805	0.07243
9.3293e-09	0.18082	0.84387	0.99999		9.3293e-09	39.7803	75.8192	0.05221
1.05956e-08	0.1887	0.85654	0.99999		1.05956e-08	41.5134	73.4053	0.03854
1.20338e-08	0.19598	0.86739	0.99999		1.20338e-08	43.1147	71.11	0.02922
1.36672e-08	0.20256	0.87654	1		1.36672e-08	44.5641	68.9932	0.02281
1.55223e-08	0.20838	0.88413	1		1.55223e-08	45.8437	67.1025	0.01837
1.76291e-08	0.21335	0.89027	1		1.76291e-08	46.9377	65.4754	0.01529
2.0022e-08	0.21742	0.89506	1		2.0022e-08	47.8329	64.1394	0.01317
2.27397e-08	0.22054	0.89861	1		2.27397e-08	48.5189	63.1144	0.01175
2.58262e-08	0.22267	0.90096	1		2.58262e-08	48.9876	62.4139	0.01088
2.93317e-08	0.22379	0.90218	1		2.93317e-08	49.2336	62.0463	0.01045
3.33129e-08	0.22388	0.90228	1		3.33129e-08	49.2542	62.0156	0.01041
3.78346e-08	0.22295	0.90127	1		3.78346e-08	49.049	62.3222	0.01077
4.297e-08	0.221	0.89912	1		4.297e-08	48.6205	62.9626	0.01156
4.88025e-08	0.21806	0.8958	1		4.88025e-08	47.9735	63.9294	0.01287
5.54266e-08	0.21416	0.89124	1		5.54266e-08	47.1156	65.2101	0.01484
6.29499e-08	0.20935	0.88535	1		6.29499e-08	46.0568	66.7862	0.01772
7.14943e-08	0.20368	0.87803	1		7.14943e-08	44.8099	68.6314	0.02188
8.11984e-08	0.19723	0.86918	0.99999		8.11984e-08	43.3901	70.7103	0.02787
9.22198e-08	0.19007	0.85865	0.99999		9.22198e-08	41.815	72.9772	0.03657
1.04737e-07	0.18229	0.84631	0.99999		1.04737e-07	40.1043	75.3746	0.04931
1.18953e-07	0.174	0.83205	0.99999		1.18953e-07	38.2795	77.8331	0.06813
1.35099e-07	0.16529	0.81574	0.99998		1.35099e-07	36.3635	80.2722	0.09619
1.53437e-07	0.15627	0.79728	0.99997		1.53437e-07	34.3799	82.6021	0.13831
1.74263e-07	0.14706	0.77663	0.99995		1.74263e-07	32.3528	84.7265	0.20184
1.97917e-07	0.13775	0.75376	0.99992		1.97917e-07	30.3056	86.5477	0.29787
2.24781e-07	0.12846	0.72871	0.99986		2.24781e-07	28.261	87.9713	0.44286
2.55291e-07	0.11927	0.70157	0.99978		2.55291e-07	26.24	88.9125	0.66082
2.89942e-07	0.11028	0.67251	0.99964		2.89942e-07	24.2616	89.3015	0.98586
3.29297e-07	0.10156	0.64176	0.99941		3.29297e-07	22.3426	89.0885	1.46509
3.73994e-07	0.09317	0.60957	0.99904		3.73994e-07	20.4969	88.2473	2.16119
4.24757e-07	0.08516	0.57628	0.99846		4.24757e-07	18.7358	86.7766	3.15402
4.82411e-07	0.07758	0.54225	0.99755		4.82411e-07	17.0679	84.6998	4.54015
5.4789e-07	0.07045	0.50784	0.99614		5.4789e-07	15.4992	82.0627	6.4291
6.22257e-07	0.06379	0.47342	0.99404		6.22257e-07	14.033	78.9298	8.9352
7.06718e-07	0.05759	0.43936	0.99095		7.06718e-07	12.6709	75.3792	12.1649
8.02643e-07	0.05187	0.40599	0.98654		8.02643e-07	11.4121	71.4976	16.2002
9.11589e-07	0.04661	0.37361	0.9804		9.11589e-07	10.2546	67.3748	21.0798
1.03532e-06	0.0418	0.34246	0.97209		1.03532e-06	9.19511	63.0991	26.7827
1.17585e-06	0.03741	0.31275	0.96115		1.17585e-06	8.22922	58.7534	33.2163
1.33545e-06	0.03342	0.28463	0.94713		1.33545e-06	7.35196	54.4124	40.2132
1.51672e-06	0.02981	0.2582	0.92967		1.51672e-06	6.55786	50.1407	47.5393
1.72259e-06	0.02655	0.23354	0.90849		1.72259e-06	5.84123	45.992	54.9111
1.9564e-06	0.02362	0.21065	0.88346		1.9564e-06	5.19625	42.0088	62.0215
2.22195e-06	0.02099	0.18953	0.85461		2.22195e-06	4.6172	38.223	68.5682
2.52354e-06	0.01863	0.17014	0.82213		2.52354e-06	4.09846	34.6569	74.2816
2.86607e-06	0.01652	0.15242	0.78638		2.86607e-06	3.63466	31.324	78.9472
3.25509e-06	0.01464	0.13629	0.74784		3.25509e-06	3.22071	28.2308	82.4196
3.69691e-06	0.01296	0.12166	0.7071		3.69691e-06	2.85182	25.3776	84.6279
4.19871e-06	0.01147	0.10844	0.66479		4.19871e-06	2.52355	22.76	85.5729
4.76861e-06	0.01014	0.09652	0.62159		4.76861e-06	2.23177	20.3702	85.3174
5.41587e-06	0.00897	0.08581	0.57815		5.41587e-06	1.97272	18.1976	83.9728
6.15099e-06	0.00792	0.0762	0.53506		6.15099e-06	1.74295	16.2299	81.6844
6.98588e-06	0.007	0.0676	0.49286		6.98588e-06	1.53932	14.4537	78.6157
7.9341e-06	0.00618	0.05992	0.452		7.9341e-06	1.35899	12.855	74.9361
9.01102e-06	0.00545	0.05307	0.41285		9.01102e-06	1.19942	11.4198	70.8103
1.02341e-05	0.00481	0.04698	0.37568		1.02341e-05	1.05828	10.1344	66.3902
1.16232e-05	0.00424	0.04155	0.34069		1.16232e-05	0.93352	8.98545	61.8107
1.32009e-05	0.00374	0.03674	0.30799		1.32009e-05	0.82329	7.96027	57.1866
1.49927e-05	0.0033	0.03246	0.27765		1.49927e-05	0.72594	7.04699	52.6121
1.70277e-05	0.00291	0.02868	0.24965		1.70277e-05	0.63999	6.23452	48.1617
1.93389e-05	0.00256	0.02532	0.22396		1.93389e-05	0.56413	5.51262	43.8915
2.19639e-05	0.00226	0.02235	0.2005		2.19639e-05	0.4972	4.87189	39.8414
2.49451e-05	0.00199	0.01972	0.17916		2.49451e-05	0.43816	4.30374	36.0377
2.8331e-05	0.00175	0.0174	0.15982		2.8331e-05	0.38609	3.80037	32.4952
3.21764e-05	0.00155	0.01534	0.14236		3.21764e-05	0.34017	3.35472	29.2198
3.65438e-05	0.00136	0.01353	0.12664		3.65438e-05	0.2997	2.96044	26.2099
4.1504e-05	0.0012	0.01193	0.11252		4.1504e-05	0.26402	2.6118	23.459
4.71375e-05	0.00106	0.01052	0.09987		4.71375e-05	0.23257	2.30368	20.9564
5.35357e-05	0.000931174	0.00927	0.08856		5.35357e-05	0.20486	2.03149	18.6889
6.08022e-05	0.00082018	0.00817	0.07847		6.08022e-05	0.18044	1.79112	16.6417
6.90551e-05	0.000722385	0.0072	0.06948		6.90551e-05	0.15892	1.57895	14.799
7.84282e-05	0.000636228	0.00634	0.06147		7.84282e-05	0.13997	1.39171	13.1449
8.90735e-05	0.000560327	0.00559	0.05436		8.90735e-05	0.12327	1.22652	11.6636
0.000101164	0.000493467	0.00492	0.04805		0.000101164	0.10856	1.08082	10.3398
0.000114895	0.000434574	0.00434	0.04245		0.000114895	0.09561	0.95233	9.1588
0.00013049	0.000382701	0.00382	0.03748		0.00013049	0.08419	0.83905	8.10693
0.000148202	0.000337013	0.00336	0.03309		0.000148202	0.07414	0.73918	7.17136
0.000168318	0.000296775	0.00296	0.0292		0.000168318	0.06529	0.65116	6.34025
0.000191164	0.000261336	0.00261	0.02577		0.000191164	0.05749	0.57359	5.60272
0.000217112	0.000230127	0.0023	0.02273		0.000217112	0.05063	0.50523	4.94886
0.000246581	0.000202642	0.00202	0.02004		0.000246581	0.04458	0.445	4.36965
0.00028005	0.000178437	0.00178	0.01767		0.00028005	0.03926	0.39193	3.85694
0.000318063	0.000157123	0.00157	0.01558		0.000318063	0.03457	0.34518	3.40338
0.000361234	0.000138353	0.00138	0.01373		0.000361234	0.03044	0.304	3.00239
0.000410266	0.000121825	0.00122	0.0121		0.000410266	0.0268	0.26772	2.64803
0.000465953	0.00010727	0.00107	0.01066		0.000465953	0.0236	0.23577	2.33503
0.000529198	9.44541e-05	0.000944099	0.0094		0.000529198	0.02078	0.20762	2.05866
0.000601028	8.31687e-05	0.000831345	0.00828		0.000601028	0.0183	0.18283	1.81471
0.000682607	7.32314e-05	0.000732049	0.00729		0.000682607	0.01611	0.161	1.59946
0.00077526	6.44812e-05	0.000644606	0.00643		0.00077526	0.01419	0.14178	1.40956
0.000880488	5.67764e-05	0.000567604	0.00566		0.000880488	0.01249	0.12484	1.24208
0.001	4.9992e-05	0.000499796	0.00499		0.001	0.011	0.10993	1.0944

## Sheet: Figure 3
Panel A	Activity (mHz)						Panel B	A_max (mHz)						Panel C	EC50 (M)					Panel D	Activity (mHz)					Panel E	A_max (mHz)					Panel F	EC50 (M)
Concentration (M)	N_PSB = 1	N_PSB = 3	N_PSB = 10	N_PSB = 30	N_PSB = 100		N_PSB	N_SSB = 1	N_SSB = 3	N_SSB = 10	N_SSB = 30			N_PSB	N_SSB = 1	N_SSB = 3	N_SSB = 10	N_SSB = 30		Concentration (M)	k_off = 0.003 s^-1	k_off = 0.01 s^-1	k_off = 0.03 s^-1	k_off = 0.1 s^-1		k_off (s^-1)	N_SSB = 1	N_SSB = 3	N_SSB = 10	N_SSB = 30		k_off (s^-1)	N_SSB = 1	N_SSB = 3	N_SSB = 10	N_SSB = 30
1e-14	0.00011	0.000329999	0.0011	0.0033	0.011		1	6.16829	17.5223	49.2542	102.062			1	4.21588e-09	4.04434e-09	3.53718e-09	2.6042e-09		1e-14	0.00343	0.0011	0.000433332	0.0002		0.001	59.0528	91.0055	81.9575	79.449		0.001	5.25736e-10	2.49912e-10	5.53815e-11	1.71102e-11
1.13573e-14	0.00012493	0.000374791	0.00125	0.00375	0.01249		2	12.0001	32.3218	76.8392	110.218			2	4.12893e-09	3.7866e-09	2.82135e-09	1.31546e-09		1.13573e-14	0.0039	0.00125	0.00049215	0.000227146		0.00127	58.2538	90.9017	82.1438	79.6378		0.00127	6.48434e-10	3.15319e-10	7.02649e-11	2.17031e-11
1.28989e-14	0.000141888	0.000425662	0.00142	0.00426	0.01419		3	17.5223	44.806	90.3442	98.8846			3	4.04434e-09	3.54871e-09	2.19547e-09	7.16377e-10		1.28989e-14	0.00443	0.00142	0.000558951	0.000257978		0.00161	57.3987	90.7931	82.4512	79.8679		0.00161	7.99762e-10	3.97231e-10	8.92322e-11	2.75172e-11
1.46497e-14	0.000161146	0.000483439	0.00161	0.00483	0.01611		4	22.7589	55.3173	94.8676	93.9731			4	3.96195e-09	3.31633e-09	1.68024e-09	4.91602e-10		1.46497e-14	0.00503	0.00161	0.000634819	0.000292994		0.00204	56.4832	90.6801	82.826	80.158		0.00204	9.82463e-10	4.99469e-10	1.13293e-10	3.48756e-11
1.66382e-14	0.000183019	0.000549057	0.00183	0.00549	0.0183		5	27.7314	64.1437	93.9403	91.2895			5	3.88158e-09	3.10157e-09	1.2784e-09	3.74572e-10		1.66382e-14	0.00571	0.00183	0.000720985	0.000332763		0.00259	55.5097	90.5663	83.287	80.642		0.00259	1.20203e-09	6.28451e-10	1.43807e-10	4.42883e-11
1.88965e-14	0.000207861	0.000623582	0.00208	0.00624	0.02078		6	32.4593	71.5288	92.3234	89.6406			6	3.80533e-09	2.89516e-09	1.01518e-09	3.02526e-10		1.88965e-14	0.00649	0.00208	0.000818846	0.00037793		0.00329	54.4827	90.4572	83.8603	81.2276		0.00329	1.4687e-09	7.88907e-10	1.82496e-10	5.62667e-11
2.14614e-14	0.000236075	0.000708223	0.00236	0.00708	0.0236		7	36.9604	77.6788	91.2185	88.4365			7	3.73582e-09	2.70314e-09	8.41365e-10	2.53784e-10		2.14614e-14	0.00737	0.00236	0.00092999	0.000429228		0.00418	53.4093	90.361	84.5793	81.9462		0.00418	1.78324e-09	9.87541e-10	2.31641e-10	7.14614e-11
2.43744e-14	0.000268118	0.000804351	0.00268	0.00804	0.02681		9	45.3439	86.9483	89.7615	87.0384			9	3.60186e-09	2.35215e-09	6.27482e-10	1.92251e-10		2.43744e-14	0.00837	0.00268	0.00106	0.000487488		0.0053	52.2993	90.2893	85.4863	82.8377		0.0053	2.16421e-09	1.23197e-09	2.9426e-10	9.07294e-11
2.76829e-14	0.00030451	0.000913528	0.00305	0.00913	0.03045		11	52.9932	93.0657	88.9139	86.121			11	3.47391e-09	2.0461e-09	5.00252e-10	1.54533e-10		2.76829e-14	0.0095	0.00305	0.0012	0.000553656		0.00672	51.166	90.2584	86.6351	83.9527		0.00672	2.60786e-09	1.53462e-09	3.73802e-10	1.15156e-10
3.14404e-14	0.000345842	0.00104	0.00346	0.01037	0.03458		14	63.2882	98.054	88.0643	85.2726			14	3.29924e-09	1.6667e-09	3.8369e-10	1.19481e-10		3.14404e-14	0.01079	0.00346	0.00136	0.000628806		0.00853	50.0261	90.29	88.0939	85.3553		0.00853	3.13886e-09	1.90583e-09	4.74876e-10	1.46114e-10
3.57079e-14	0.000392784	0.00118	0.00393	0.01178	0.03927		18	75.1904	99.6465	87.4067	84.5457			18	3.09498e-09	1.27651e-09	2.92914e-10	9.16785e-11		3.57079e-14	0.01226	0.00393	0.00155	0.000714155		0.01083	48.9001	90.4123	89.9488	87.1271		0.01083	3.75305e-09	2.35467e-09	6.03382e-10	1.85342e-10
4.05546e-14	0.000446098	0.00134	0.00446	0.01338	0.0446		23	87.7463	99.2233	86.8554	83.9914			23	2.87064e-09	9.62355e-10	2.25813e-10	7.10021e-11		4.05546e-14	0.01392	0.00446	0.00176	0.00081109		0.01374	47.8124	90.6618	92.3089	89.3716		0.01374	4.47158e-09	2.89872e-09	7.66885e-10	2.35045e-10
4.60592e-14	0.000506648	0.00152	0.00507	0.0152	0.05065		29	100.21	98.8826	86.5264	83.6362			29	2.63969e-09	7.42956e-10	1.7727e-10	5.59107e-11		4.60592e-14	0.01581	0.00507	0.002	0.000921181		0.01743	46.791	91.0833	95.3113	92.2751		0.01743	5.30316e-09	3.55384e-09	9.75115e-10	2.9841e-10
5.2311e-14	0.000575416	0.00173	0.00575	0.01726	0.05753		36	112.076	98.6762	86.2163	83.4202			36	2.41797e-09	5.8767e-10	1.41592e-10	4.48228e-11		5.2311e-14	0.01796	0.00575	0.00227	0.00105		0.02212	45.8667	91.731	99.1282	96.0027		0.02212	6.25124e-09	4.32567e-09	1.2406e-09	3.7937e-10
5.94113e-14	0.000653519	0.00196	0.00654	0.0196	0.06533		46	125.455	98.4932	86.0162	83.1705			46	2.15657e-09	4.52292e-10	1.10128e-10	3.49158e-11		5.94113e-14	0.0204	0.00654	0.00257	0.00119		0.02807	45.0726	92.668	103.974	100.712		0.02807	7.33598e-09	5.24934e-09	1.57947e-09	4.8226e-10
6.74754e-14	0.000742222	0.00223	0.00742	0.02226	0.0742		58	137.698	98.2731	85.8175	83.0012			58	1.90902e-09	3.54023e-10	8.69039e-11	2.76129e-11		6.74754e-14	0.02316	0.00742	0.00292	0.00135		0.03562	44.4429	93.9654	110.112	106.67		0.03562	8.57124e-09	6.31484e-09	2.01353e-09	6.13062e-10
7.66341e-14	0.000842965	0.00253	0.00843	0.02529	0.08426		73	149.165	98.19	85.6315	82.8517			73	1.6697e-09	2.7878e-10	6.87363e-11	2.18813e-11		7.66341e-14	0.02631	0.00843	0.00332	0.00153		0.0452	44.0111	95.6993	117.862	114.219		0.0452	9.95534e-09	7.56389e-09	2.56986e-09	7.79434e-10
8.70359e-14	0.000957382	0.00287	0.00957	0.02872	0.0957		93	160.262	98.127	85.5056	82.7233			93	1.43015e-09	2.17216e-10	5.37681e-11	1.71339e-11		8.70359e-14	0.02988	0.00957	0.00377	0.00174		0.05736	43.8225	97.9696	127.757	123.789		0.05736	1.15023e-08	8.98972e-09	3.28694e-09	9.91206e-10
9.88496e-14	0.00109	0.00326	0.01087	0.03262	0.10868		118	170.044	98.0551	85.4445	82.6057			118	1.21177e-09	1.70167e-10	4.22842e-11	1.34735e-11		9.88496e-14	0.03393	0.01087	0.00428	0.00198		0.07279	43.8962	100.843	140.274	135.927		0.07279	1.32179e-08	1.05983e-08	4.21085e-09	1.26104e-09
1.12267e-13	0.00123	0.0037	0.01235	0.03704	0.12342		149	178.476	97.9968	85.4301	82.4757			149	1.02156e-09	1.34116e-10	3.34402e-11	1.06429e-11		1.12267e-13	0.03854	0.01235	0.00486	0.00225		0.09237	44.2481	104.377	156.172	151.325		0.09237	1.51055e-08	1.24326e-08	5.40918e-09	1.60526e-09
1.27505e-13	0.0014	0.00421	0.01402	0.04207	0.14016		189	185.902	97.9498	85.4056	82.3676			189	8.47732e-10	1.05312e-10	2.63247e-11	8.37175e-12		1.27505e-13	0.04377	0.01402	0.00553	0.00255		0.11721	44.8915	108.625	176.105	170.853		0.11721	1.71675e-08	1.44633e-08	6.95825e-09	2.045e-09
1.44812e-13	0.00159	0.00478	0.01593	0.04778	0.15918		240	192.233	97.9134	85.3823	82.383			240	6.97658e-10	8.26645e-11	2.07025e-11	6.59041e-12		1.44812e-13	0.0497	0.01593	0.00627	0.0029		0.14874	45.8308	113.613	199.203	195.597		0.14874	1.94028e-08	1.66927e-08	8.84214e-09	2.60792e-09
1.64468e-13	0.00181	0.00543	0.01809	0.05426	0.18076		304	197.481	97.8848	85.3588	82.401			304	5.69585e-10	6.50797e-11	1.63387e-11	5.20666e-12		1.64468e-13	0.05645	0.01809	0.00713	0.00329		0.18874	47.061	119.346	225.374	226.944		0.18874	2.18062e-08	1.91186e-08	1.1057e-08	3.33199e-09
1.86791e-13	0.00205	0.00616	0.02054	0.06162	0.20527		386	201.87	97.8588	85.3266	82.4011			386	4.62507e-10	5.118e-11	1.28611e-11	4.10151e-12		1.86791e-13	0.06411	0.02054	0.00809	0.00374		0.2395	48.5676	125.797	254.647	267.066		0.2395	2.43672e-08	2.17338e-08	1.35883e-08	4.27292e-09
2.12145e-13	0.00233	0.007	0.02333	0.06998	0.23311		490	205.464	97.8318	85.2853	82.3903			490	3.72875e-10	4.02705e-11	1.01241e-11	3.23075e-12		2.12145e-13	0.07281	0.02333	0.00919	0.00424		0.30392	50.3273	132.91	286.912	317.636		0.30392	2.7069e-08	2.45251e-08	1.64675e-08	5.4847e-09
2.4094e-13	0.00265	0.00795	0.0265	0.07948	0.26471		622	208.386	97.8002	85.2321	82.366			622	2.98908e-10	3.1689e-11	7.96772e-12	2.54408e-12		2.4094e-13	0.08268	0.0265	0.01044	0.00482		0.38566	52.3095	140.603	321.905	382.046		0.38566	2.98863e-08	2.74725e-08	1.95992e-08	7.0698e-09
2.73644e-13	0.00301	0.00903	0.0301	0.09026	0.30059		789	210.741	97.7591	85.1625	82.3252			789	2.39486e-10	2.4952e-11	6.27301e-12	2.004e-12		2.73644e-13	0.0939	0.0301	0.01186	0.00547		0.48939	54.4778	148.771	359.214	463.522		0.48939	3.28287e-08	3.05481e-08	2.29783e-08	9.14463e-09
3.10787e-13	0.00342	0.01026	0.03418	0.10251	0.34132		1000	212.629	97.7037	85.1565	82.2636			1000	1.91349e-10	1.96599e-11	4.94718e-12	1.57917e-12		3.10787e-13	0.10664	0.03418	0.01347	0.00622		0.62102	56.7924	157.294	398.302	567.215		0.62102	3.58995e-08	3.37131e-08	2.65811e-08	1.1905e-08
3.52971e-13	0.00388	0.01165	0.03882	0.11641	0.38757															3.52971e-13	0.1211	0.03882	0.01529	0.00706		0.78805	59.2117	166.044	438.545	695.537		0.78805	3.90046e-08	3.69987e-08	3.03236e-08	1.55044e-08
4.00881e-13	0.00441	0.01323	0.04409	0.13221	0.44007															4.00881e-13	0.13752	0.04409	0.01737	0.00802		1	61.6947	174.89	479.277	838.074		1	4.21573e-08	4.03566e-08	3.41577e-08	1.96692e-08
4.55294e-13	0.00501	0.01502	0.05007	0.15014	0.49966															4.55294e-13	0.15617	0.05007	0.01973	0.00911
5.17092e-13	0.00569	0.01706	0.05686	0.1705	0.5673															5.17092e-13	0.17735	0.05686	0.0224	0.01034
5.87279e-13	0.00646	0.01938	0.06458	0.19362	0.64407															5.87279e-13	0.20139	0.06458	0.02545	0.01175
6.66992e-13	0.00734	0.02201	0.07334	0.21987	0.7312															6.66992e-13	0.22869	0.07334	0.0289	0.01334
7.57525e-13	0.00833	0.02499	0.08329	0.24968	0.83006															7.57525e-13	0.25969	0.08329	0.03282	0.01515
8.60346e-13	0.00946	0.02839	0.09459	0.28352	0.94223															8.60346e-13	0.29488	0.09459	0.03727	0.01721
9.77124e-13	0.01075	0.03224	0.10742	0.32194	1.06949															9.77124e-13	0.33482	0.10742	0.04233	0.01954
1.10975e-12	0.01221	0.03661	0.12199	0.36556	1.21383															1.10975e-12	0.38017	0.12199	0.04808	0.02219
1.26038e-12	0.01386	0.04158	0.13854	0.41508	1.37752															1.26038e-12	0.43164	0.13854	0.0546	0.02521
1.43146e-12	0.01574	0.04722	0.15732	0.47129	1.56314															1.43146e-12	0.49006	0.15732	0.06201	0.02863
1.62576e-12	0.01788	0.05363	0.17866	0.5351	1.77354															1.62576e-12	0.55636	0.17866	0.07043	0.03251
1.84642e-12	0.0203	0.0609	0.20288	0.60751	2.01201															1.84642e-12	0.63159	0.20288	0.07998	0.03692
2.09705e-12	0.02306	0.06916	0.23038	0.68969	2.28218															2.09705e-12	0.71696	0.23038	0.09083	0.04193
2.38169e-12	0.02619	0.07855	0.26161	0.78295	2.58819															2.38169e-12	0.81381	0.26161	0.10315	0.04763
2.70496e-12	0.02974	0.0892	0.29706	0.88876	2.93465															2.70496e-12	0.92367	0.29706	0.11715	0.05409
3.07211e-12	0.03378	0.1013	0.3373	1.0088	3.32675															3.07211e-12	1.04827	0.3373	0.13304	0.06143
3.4891e-12	0.03836	0.11504	0.38299	1.14496	3.77028															3.4891e-12	1.18957	0.38299	0.15108	0.06976
3.96269e-12	0.04356	0.13063	0.43484	1.29938	4.27171															3.96269e-12	1.34975	0.43484	0.17157	0.07923
4.50056e-12	0.04947	0.14834	0.4937	1.47447	4.83825															4.50056e-12	1.5313	0.4937	0.19484	0.08998
5.11143e-12	0.05618	0.16845	0.56051	1.67296	5.47789															5.11143e-12	1.73703	0.56051	0.22126	0.10219
5.80523e-12	0.0638	0.19128	0.63632	1.89792	6.1995															5.80523e-12	1.97006	0.63632	0.25125	0.11606
6.59319e-12	0.07245	0.2172	0.72234	2.15281	7.01281															6.59319e-12	2.23395	0.72234	0.28531	0.1318
7.4881e-12	0.08227	0.24663	0.81994	2.44151	7.92854															7.4881e-12	2.53264	0.81994	0.32397	0.14968
8.50449e-12	0.09342	0.28003	0.93066	2.76838	8.95834															8.50449e-12	2.87057	0.93066	0.36787	0.16999
9.65883e-12	0.10608	0.31794	1.05624	3.13832	10.1149															9.65883e-12	3.25271	1.05624	0.4177	0.19305
1.09699e-11	0.12046	0.36098	1.19865	3.55681	11.4116															1.09699e-11	3.68457	1.19865	0.47427	0.21923
1.24588e-11	0.13677	0.40981	1.36011	4.02996	12.8632															1.24588e-11	4.17232	1.36011	0.53847	0.24896
1.41499e-11	0.1553	0.46523	1.54314	4.56459	14.4847															1.41499e-11	4.72275	1.54314	0.61134	0.28272
1.60705e-11	0.17632	0.52812	1.75055	5.16824	16.2919															1.60705e-11	5.34339	1.75055	0.69405	0.32105
1.82518e-11	0.20019	0.59946	1.98553	5.8493	18.3008															1.82518e-11	6.04251	1.98553	0.78789	0.36457
2.07292e-11	0.22727	0.68039	2.25164	6.617	20.5271															2.07292e-11	6.82918	2.25164	0.89437	0.41398
2.35429e-11	0.258	0.77218	2.55291	7.48148	22.9859															2.35429e-11	7.71323	2.55291	1.01517	0.47008
2.67384e-11	0.29287	0.87627	2.89381	8.45379	25.6908															2.67384e-11	8.70531	2.89381	1.15219	0.53377
3.03677e-11	0.33243	0.99428	3.27939	9.54593	28.6529															3.03677e-11	9.81682	3.27939	1.30758	0.60607
3.44896e-11	0.3773	1.12803	3.71524	10.7708	31.8798															3.44896e-11	11.0599	3.71524	1.48378	0.68813
3.9171e-11	0.4282	1.2796	4.20761	12.1422	35.3739															3.9171e-11	12.4472	4.20761	1.68353	0.78128
4.44878e-11	0.48591	1.45129	4.76343	13.6747	39.1309															4.44878e-11	13.9917	4.76343	1.90992	0.88699
5.05263e-11	0.55133	1.64572	5.39035	15.3833	43.1378															5.05263e-11	15.7069	5.39035	2.16642	1.00696
5.73844e-11	0.62548	1.8658	6.09682	17.2834	47.3705															5.73844e-11	17.6058	6.09682	2.45696	1.14309
6.51734e-11	0.70951	2.11482	6.89208	19.3905	51.7919															6.51734e-11	19.7009	6.89208	2.78591	1.29754
7.40196e-11	0.80468	2.39643	7.78623	21.7193	56.3487															7.40196e-11	22.0036	7.78623	3.15822	1.47275
8.40665e-11	0.91245	2.71471	8.7902	24.2834	60.9702															8.40665e-11	24.5234	8.7902	3.5794	1.67148
9.54772e-11	1.03444	3.07422	9.91575	27.0944	65.5658															9.54772e-11	27.2671	9.91575	4.0556	1.89685
1.08437e-10	1.17245	3.47998	11.1754	30.161	70.0243															1.08437e-10	30.2379	11.1754	4.59369	2.15237
1.23155e-10	1.32851	3.93758	12.5823	33.4874	74.2145															1.23155e-10	33.4343	12.5823	5.20129	2.44201
1.39871e-10	1.50488	4.45314	14.1502	37.0722	77.9872															1.39871e-10	36.8488	14.1502	5.88684	2.77024
1.58857e-10	1.70407	5.0334	15.8932	40.9064	81.1795															1.58857e-10	40.4667	15.8932	6.65967	3.1421
1.80419e-10	1.92886	5.68569	17.825	44.9719	83.6223															1.80419e-10	44.2649	17.825	7.53001	3.56324
2.04907e-10	2.18234	6.41797	19.9594	49.2393	85.15															2.04907e-10	48.2107	19.9594	8.50904	4.04001
2.3272e-10	2.4679	7.23879	22.3089	53.6658	85.613															2.3272e-10	52.261	22.3089	9.60893	4.57953
2.64308e-10	2.78924	8.15728	24.8843	58.1937	84.8926															2.64308e-10	56.3621	24.8843	10.8428	5.18974
3.00184e-10	3.15042	9.18308	27.6943	62.749	82.916															3.00184e-10	60.4495	27.6943	12.2246	5.87954
3.40929e-10	3.55583	10.3263	30.7437	67.2404	79.6704															3.40929e-10	64.4494	30.7437	13.7693	6.6588
3.87204e-10	4.0102	11.5972	34.0333	71.56	75.2131															3.87204e-10	68.2802	34.0333	15.4923	7.5385
4.3976e-10	4.51856	13.0062	37.5578	75.5848	69.6761															4.3976e-10	71.8555	37.5578	17.4096	8.53077
4.99451e-10	5.08624	14.5637	41.305	79.1804	63.2622															4.99451e-10	75.088	41.305	19.5374	9.649
5.67243e-10	5.7188	16.2793	45.2544	82.2063	56.2325															5.67243e-10	77.8943	45.2544	21.8915	10.9078
6.44236e-10	6.42197	18.1622	49.3758	84.5231	48.8851															6.44236e-10	80.1993	49.3758	24.487	12.3233
7.31681e-10	7.20155	20.2199	53.6288	86.0023	41.5285															7.31681e-10	81.9423	53.6288	27.3372	13.9128
8.30994e-10	8.06328	22.4582	57.9617	86.536	34.4526															8.30994e-10	83.0806	57.9617	30.4534	15.6949
9.43788e-10	9.01267	24.8806	62.3119	86.0481	27.902															9.43788e-10	83.5936	62.3119	33.8434	17.6897
1.07189e-09	10.0548	27.4874	66.6063	84.5037	22.0572															1.07189e-09	83.4845	66.6063	37.5104	19.9181
1.21738e-09	11.1942	30.2754	70.7634	81.9162	17.0243															1.21738e-09	82.7806	70.7634	41.4518	22.4021
1.38262e-09	12.4344	33.2372	74.6955	78.3513	12.8369															1.38262e-09	81.5313	74.6955	45.6578	25.1641
1.57029e-09	13.7776	36.3606	78.3128	73.9246	9.46577															1.57029e-09	79.8043	78.3128	50.1099	28.2267
1.78343e-09	15.2249	39.6284	81.5278	68.7956	6.83554															1.78343e-09	77.6812	81.5278	54.7796	31.612
2.0255e-09	16.7752	43.0181	84.2603	63.1557	4.84285															2.0255e-09	75.2516	84.2603	59.6271	35.3407
2.30043e-09	18.4254	46.5023	86.443	57.2131	3.37372															2.30043e-09	72.6073	86.443	64.6009	39.4314
2.61268e-09	20.1701	50.0489	88.0264	51.1766	2.31701															2.61268e-09	69.8375	88.0264	69.6373	43.8991
2.9673e-09	22.0012	53.622	88.9827	45.2393	1.57342															2.9673e-09	67.0246	88.9827	74.6611	48.754
3.37006e-09	23.9078	57.183	89.3086	39.566	1.05991															3.37006e-09	64.2407	89.3086	79.5872	54
3.82749e-09	25.8766	60.6919	89.026	34.2848	0.71076															3.82749e-09	61.5466	89.026	84.3233	59.6331
4.34701e-09	27.8912	64.1089	88.1805	29.4829	0.47621															4.34701e-09	58.9913	88.1805	88.7734	65.6391
4.93705e-09	29.933	67.3963	86.8387	25.2084	0.32															4.93705e-09	56.6119	86.8387	92.8428	71.9925
5.60717e-09	31.9814	70.5196	85.083	21.4747	0.21648															5.60717e-09	54.4351	85.083	96.4434	78.6548
6.36825e-09	34.0139	73.4491	83.0065	18.2673	0.148															6.36825e-09	52.479	83.0065	99.4999	85.5729
7.23263e-09	36.0072	76.1609	80.7067	15.5523	0.10263															7.23263e-09	50.7544	80.7067	101.955	92.6792
8.21434e-09	37.9372	78.6377	78.2805	13.2833	0.07243															8.21434e-09	49.2667	78.2805	103.773	99.8917
9.3293e-09	39.7803	80.8682	75.8192	11.4084	0.05221															9.3293e-09	48.0174	75.8192	104.946	107.115
1.05956e-08	41.5134	82.8478	73.4053	9.87493	0.03854															1.05956e-08	47.0057	73.4053	105.494	114.244
1.20338e-08	43.1147	84.5769	71.11	8.63321	0.02922															1.20338e-08	46.2296	71.11	105.46	121.166
1.36672e-08	44.5641	86.0606	68.9932	7.63842	0.02281															1.36672e-08	45.6866	68.9932	104.914	127.767
1.55223e-08	45.8437	87.3069	67.1025	6.85188	0.01837															1.55223e-08	45.3744	67.1025	103.944	133.939
1.76291e-08	46.9377	88.326	65.4754	6.24131	0.01529															1.76291e-08	45.2916	65.4754	102.651	139.583
2.0022e-08	47.8329	89.1283	64.1394	5.78072	0.01317															2.0022e-08	45.438	64.1394	101.142	144.62
2.27397e-08	48.5189	89.724	63.1144	5.45002	0.01175															2.27397e-08	45.8141	63.1144	99.5255	148.994
2.58262e-08	48.9876	90.1215	62.4139	5.23459	0.01088															2.58262e-08	46.4216	62.4139	97.9053	152.674
2.93317e-08	49.2336	90.3271	62.0463	5.1248	0.01045															2.93317e-08	47.2628	62.0463	96.3754	155.664
3.33129e-08	49.2542	90.3442	62.0156	5.11573	0.01041															3.33129e-08	48.3402	62.0156	95.0177	157.992
3.78346e-08	49.049	90.173	62.3222	5.20698	0.01077															3.78346e-08	49.6557	62.3222	93.8998	159.716
4.297e-08	48.6205	89.8108	62.9626	5.40263	0.01156															4.297e-08	51.2094	62.9626	93.0742	160.914
4.88025e-08	47.9735	89.2517	63.9294	5.71143	0.01287															4.88025e-08	52.9991	63.9294	92.578	161.681
5.54266e-08	47.1156	88.4877	65.2101	6.14707	0.01484															5.54266e-08	55.0177	65.2101	92.4327	162.115
6.29499e-08	46.0568	87.5088	66.7862	6.72862	0.01772															6.29499e-08	57.2529	66.7862	92.6444	162.318
7.14943e-08	44.8099	86.3046	68.6314	7.48096	0.02188															7.14943e-08	59.6842	68.6314	93.2042	162.378
8.11984e-08	43.3901	84.8647	70.7103	8.43519	0.02787															8.11984e-08	62.2823	70.7103	94.0876	162.37
9.22198e-08	41.815	83.1807	72.9772	9.62885	0.03657															9.22198e-08	65.0066	72.9772	95.2547	162.35
1.04737e-07	40.1043	81.2468	75.3746	11.1057	0.04931															1.04737e-07	67.8052	75.3746	96.6501	162.347
1.18953e-07	38.2795	79.0617	77.8331	12.9146	0.06813															1.18953e-07	70.6139	77.8331	98.2035	162.364
1.35099e-07	36.3635	76.6292	80.2722	15.108	0.09619															1.35099e-07	73.3575	80.2722	99.8304	162.38
1.53437e-07	34.3799	73.959	82.6021	17.7383	0.13831															1.53437e-07	75.9513	82.6021	101.435	162.345
1.74263e-07	32.3528	71.0674	84.7265	20.8531	0.20184															1.74263e-07	78.3051	84.7265	102.912	162.19
1.97917e-07	30.3056	67.9774	86.5477	24.4894	0.29787															1.97917e-07	80.327	86.5477	104.153	161.828
2.24781e-07	28.261	64.7174	87.9713	28.6657	0.44286															2.24781e-07	81.9291	87.9713	105.051	161.162
2.55291e-07	26.24	61.3211	88.9125	33.3741	0.66082															2.55291e-07	83.0332	88.9125	105.507	160.091
2.89942e-07	24.2616	57.826	89.3015	38.5736	0.98586															2.89942e-07	83.576	89.3015	105.437	158.519
3.29297e-07	22.3426	54.2715	89.0885	44.1839	1.46509															3.29297e-07	83.5142	89.0885	104.776	156.362
3.73994e-07	20.4969	50.6977	88.2473	50.0844	2.16119															3.73994e-07	82.8269	88.2473	103.483	153.557
4.24757e-07	18.7358	47.1435	86.7766	56.1166	3.15402															4.24757e-07	81.5178	86.7766	101.544	150.067
4.82411e-07	17.0679	43.6454	84.6998	62.0915	4.54015															4.82411e-07	79.6137	84.6998	98.9737	145.881
5.4789e-07	15.4992	40.2364	82.0627	67.8022	6.4291															5.4789e-07	77.1627	82.0627	95.8107	141.02
6.22257e-07	14.033	36.9446	78.9298	73.039	8.9352															6.22257e-07	74.2302	78.9298	92.1164	135.534
7.06718e-07	12.6709	33.7935	75.3792	77.6064	12.1649															7.06718e-07	70.8938	75.3792	87.969	129.497
8.02643e-07	11.4121	30.8013	71.4976	81.338	16.2002															8.02643e-07	67.2388	71.4976	83.4583	123.003
9.11589e-07	10.2546	27.981	67.3748	84.1096	21.0798															9.11589e-07	63.3526	67.3748	78.6795	116.157
1.03532e-06	9.19511	25.3409	63.0991	85.8462	26.7827															1.03532e-06	59.3206	63.0991	73.7283	109.073
1.17585e-06	8.22922	22.8849	58.7534	86.5249	33.2163															1.17585e-06	55.2223	58.7534	68.6959	101.865
1.33545e-06	7.35196	20.6133	54.4124	86.1724	40.2132															1.33545e-06	51.1293	54.4124	63.6658	94.6395
1.51672e-06	6.55786	18.5231	50.1407	84.8579	47.5393															1.51672e-06	47.1031	50.1407	58.7111	87.4955
1.72259e-06	5.84123	16.609	45.992	82.6842	54.9111															1.72259e-06	43.1944	45.992	53.8932	80.5187
1.9564e-06	5.19625	14.8636	42.0088	79.7771	62.0215															1.9564e-06	39.4434	42.0088	49.2615	73.7809
2.22195e-06	4.6172	13.278	38.223	76.2745	68.5682															2.22195e-06	35.88	38.223	44.8535	67.3388
2.52354e-06	4.09846	11.8428	34.6569	72.3175	74.2816															2.52354e-06	32.5249	34.6569	40.6958	61.2349
2.86607e-06	3.63466	10.5475	31.324	68.0419	78.9472															2.86607e-06	29.3906	31.324	36.8051	55.4983
3.25509e-06	3.22071	9.3819	28.2308	63.5733	82.4196															3.25509e-06	26.4829	28.2308	33.1897	50.1459
3.69691e-06	2.85182	8.33552	25.3776	59.0224	84.6279															3.69691e-06	23.8018	25.3776	29.8513	45.1844
4.19871e-06	2.52355	7.39825	22.76	54.4834	85.5729															4.19871e-06	21.3431	22.76	26.7854	40.6119
4.76861e-06	2.23177	6.56036	20.3702	50.0337	85.3174															4.76861e-06	19.0991	20.3702	23.9836	36.4198
5.41587e-06	1.97272	5.81264	18.1976	45.7338	83.9728															5.41587e-06	17.0597	18.1976	21.4343	32.5941
6.15099e-06	1.74295	5.14642	16.2299	41.6291	81.6844															6.15099e-06	15.2131	16.2299	19.1236	29.1171
6.98588e-06	1.53932	4.55362	14.4537	37.7512	78.6157															6.98588e-06	13.5465	14.4537	17.0363	25.9686
7.9341e-06	1.35899	4.02681	12.855	34.1201	74.9361															7.9341e-06	12.0469	12.855	15.1565	23.1268
9.01102e-06	1.19942	3.55915	11.4198	30.7465	70.8103															9.01102e-06	10.701	11.4198	13.4679	20.5693
1.02341e-05	1.05828	3.14439	10.1344	27.6328	66.3902															1.02341e-05	9.49568	10.1344	11.9548	18.2734
1.16232e-05	0.93352	2.77687	8.98545	24.7758	61.8107															1.16232e-05	8.4185	8.98545	10.6017	16.217
1.32009e-05	0.82329	2.45144	7.96027	22.1676	57.1866															1.32009e-05	7.45751	7.96027	9.3939	14.3789
1.49927e-05	0.72594	2.16348	7.04699	19.797	52.6121															1.49927e-05	6.60152	7.04699	8.31754	12.7388
1.70277e-05	0.63999	1.90882	6.23452	17.6507	48.1617															1.70277e-05	5.84011	6.23452	7.35968	11.2776
1.93389e-05	0.56413	1.68373	5.51262	15.7141	43.8915															1.93389e-05	5.16364	5.51262	6.50836	9.97773
2.19639e-05	0.4972	1.48487	4.87189	13.9718	39.8414															2.19639e-05	4.56328	4.87189	5.75257	8.82266
2.49451e-05	0.43816	1.30924	4.30374	12.4085	36.0377															2.49451e-05	4.03097	4.30374	5.08224	7.79742
2.8331e-05	0.38609	1.1542	3.80037	11.0089	32.4952															2.8331e-05	3.55939	3.80037	4.48823	6.88827
3.21764e-05	0.34017	1.01737	3.35472	9.75837	29.2198															3.21764e-05	3.14191	3.35472	3.96225	6.08275
3.65438e-05	0.2997	0.89664	2.96044	8.64308	26.2099															3.65438e-05	2.77257	2.96044	3.49682	5.36958
4.1504e-05	0.26402	0.79015	2.6118	7.6499	23.459															4.1504e-05	2.446	2.6118	3.08521	4.73858
4.71375e-05	0.23257	0.69624	2.30368	6.76667	20.9564															4.71375e-05	2.1574	2.30368	2.72139	4.18061
5.35357e-05	0.20486	0.61343	2.03149	5.98216	18.6889															5.35357e-05	1.90246	2.03149	2.39996	3.68747
6.08022e-05	0.18044	0.54043	1.79112	5.28605	16.6417															6.08022e-05	1.67734	1.79112	2.11609	3.25182
6.90551e-05	0.15892	0.47609	1.57895	4.66897	14.799															6.90551e-05	1.47862	1.57895	1.86549	2.86711
7.84282e-05	0.13997	0.41938	1.39171	4.12238	13.1449															7.84282e-05	1.30326	1.39171	1.64433	2.5275
8.90735e-05	0.12327	0.3694	1.22652	3.63859	11.6636															8.90735e-05	1.14856	1.22652	1.4492	2.2278
0.000101164	0.10856	0.32537	1.08082	3.21063	10.3398															0.000101164	1.01211	1.08082	1.27708	1.96338
0.000114895	0.09561	0.28657	0.95233	2.83229	9.1588															0.000114895	0.89178	0.95233	1.12529	1.73016
0.00013049	0.08419	0.25239	0.83905	2.49796	8.10693															0.00013049	0.7857	0.83905	0.99145	1.52449
0.000148202	0.07414	0.22228	0.73918	2.20266	7.17136															0.000148202	0.69218	0.73918	0.87346	1.34316
0.000168318	0.06529	0.19575	0.65116	1.94193	6.34025															0.000168318	0.60975	0.65116	0.76946	1.1833
0.000191164	0.05749	0.17239	0.57359	1.7118	5.60272															0.000191164	0.53711	0.57359	0.67781	1.0424
0.000217112	0.05063	0.15181	0.50523	1.50873	4.94886															0.000217112	0.47309	0.50523	0.59704	0.91822
0.000246581	0.04458	0.13369	0.445	1.3296	4.36965															0.000246581	0.41669	0.445	0.52587	0.80879
0.00028005	0.03926	0.11773	0.39193	1.17161	3.85694															0.00028005	0.367	0.39193	0.46316	0.71238
0.000318063	0.03457	0.10367	0.34518	1.0323	3.40338															0.000318063	0.32322	0.34518	0.40792	0.62743
0.000361234	0.03044	0.09129	0.304	0.90947	3.00239															0.000361234	0.28466	0.304	0.35925	0.55259
0.000410266	0.0268	0.08038	0.26772	0.80121	2.64803															0.000410266	0.25069	0.26772	0.31638	0.48666
0.000465953	0.0236	0.07078	0.23577	0.70578	2.33503															0.000465953	0.22077	0.23577	0.27862	0.42858
0.000529198	0.02078	0.06233	0.20762	0.62169	2.05866															0.000529198	0.19441	0.20762	0.24536	0.37743
0.000601028	0.0183	0.05488	0.18283	0.54759	1.81471															0.000601028	0.1712	0.18283	0.21607	0.33238
0.000682607	0.01611	0.04833	0.161	0.4823	1.59946															0.000682607	0.15076	0.161	0.19027	0.29269
0.00077526	0.01419	0.04255	0.14178	0.42478	1.40956															0.00077526	0.13276	0.14178	0.16755	0.25775
0.000880488	0.01249	0.03747	0.12484	0.37411	1.24208															0.000880488	0.1169	0.12484	0.14754	0.22697
0.001	0.011	0.03299	0.10993	0.32947	1.0944															0.001	0.10294	0.10993	0.12992	0.19986

## Sheet: Figure 4
Panel B	CV_S (%)				Panel C	CV_S (%)				Panel D	CV_C(%)						CV_C(%)					Panel E	LOQ (M)						LOQ (M)
N_nanoswitches	low concentration	EC50	high concentration		t_sampling	low concentration	EC50	high concentration		Concentration (M)	N_nanoswitches = 10	N_nanoswitches = 100	N_nanoswitches = 1000	N_nanoswitches = 10000		Concentration (M)	t_sampling = 10 s	t_sampling = 100 s	t_sampling = 1000 s	t_sampling = 10000 s		N_nanoswitches	N_PSB = 1	N_PSB = 3	N_PSB = 10	N_PSB = 30		t_sampling	N_PSB = 1	N_PSB = 3	N_PSB = 10	N_PSB = 30
10	9.81665	2.65366	1.25452		1	8.22829	4.85823	3.24864		0	NaN	NaN	NaN	NaN		0	NaN	NaN	NaN	NaN		10	NaN	NaN	NaN	NaN		10	NaN	NaN	7.66327e-11	NaN
12	13.3003	3.67158	1.37321		1.19793	8.21966	4.57752	2.47249		1e-16	29342.7	11487.4	3212.38	1066.94		1e-16	11147.7	6351.04	3683.03	1233.69		12	NaN	NaN	NaN	NaN		11.4505	NaN	2.80464e-10	7.12556e-11	3.7486e-11
14	9.95272	2.37076	1.13917		1.43504	7.99299	5.3763	2.48312		3.35982e-16	16008.2	6267.05	1752.55	582.078		3.35982e-16	6081.75	3464.87	2009.31	673.051		14	NaN	NaN	NaN	NaN		13.1113	NaN	NaN	1.72945e-10	2.72083e-11
16	10.7028	2.77993	1.38293		1.71907	11.9588	3.54738	2.65254		1.12884e-15	8733.44	3419.05	956.119	317.558		1.12884e-15	3317.96	1890.29	1096.2	367.19		16	NaN	NaN	NaN	NaN		15.0131	NaN	NaN	1.18073e-10	2.95626e-11
18	11.7078	2.53445	0.89853		2.05933	6.14674	3.24833	1.88047		3.79269e-15	4764.63	1865.3	521.622	173.248		3.79269e-15	1810.15	1031.27	598.045	200.325		18	NaN	NaN	NaN	NaN		17.1907	NaN	4.29277e-10	8.00998e-11	2.25234e-11
20	9.09509	3.62035	1.13647		2.46693	9.26975	4.69728	2.0487		1.27427e-14	2599.42	1017.65	284.58	94.5183		1.27427e-14	987.559	562.628	326.274	109.291		20	NaN	NaN	NaN	NaN		19.6842	NaN	1.55395e-10	5.52592e-11	1.81719e-11
23	11.6063	3.43578	0.71803		2.95521	7.81921	3.2502	1.7951		4.28133e-14	1418.21	555.214	155.263	51.5678		4.28133e-14	538.798	306.962	178.01	59.6274		23	NaN	NaN	NaN	NaN		22.5393	NaN	NaN	5.8353e-11	3.01746e-11
26	6.32591	2.83551	0.77437		3.54013	7.48718	3.14135	2.63304		1.43845e-13	773.84	302.95	84.7185	28.1378		1.43845e-13	293.994	167.493	97.1308	32.5355		26	NaN	NaN	NaN	NaN		25.8086	NaN	1.402e-10	6.74505e-11	1.70061e-11
30	8.11604	2.14714	1.18706		4.24083	5.74189	2.06649	1.41831		4.83293e-13	422.401	165.366	46.2437	15.359		4.83293e-13	160.478	91.4268	53.0193	17.7597		30	NaN	NaN	NaN	NaN		29.5521	NaN	3.10112e-10	5.08439e-11	1.54978e-11
34	8.14159	2.37777	0.61786		5.08022	4.46786	2.75331	1.74932		1.62378e-12	230.859	90.379	25.274	8.39432		1.62378e-12	87.7092	49.9693	28.9777	9.70654		34	NaN	NaN	NaN	NaN		33.8385	NaN	2.99124e-10	5.64251e-11	1.73172e-11
39	7.31902	2.20011	0.51458		6.08574	4.47422	2.25789	1.43881		5.45559e-12	126.708	49.6048	13.8717	4.60725		5.45559e-12	48.1426	27.4276	15.9055	5.32782		39	NaN	NaN	NaN	NaN		38.7467	NaN	1.82145e-10	6.05897e-11	1.40732e-11
45	6.40419	3.26583	0.94892		7.29029	5.39356	2.47472	1.93559		1.83298e-11	70.5296	27.6116	7.72144	2.56454		1.83298e-11	26.8035	15.2704	8.85545	2.96627		45	NaN	NaN	NaN	NaN		44.3669	NaN	3.25274e-10	4.57444e-11	1.10895e-11
51	6.64653	2.35712	0.55575		8.73326	4.46904	1.84481	1.1758		6.15848e-11	41.1059	16.0926	4.5002	1.49466		6.15848e-11	15.6325	8.90608	5.16472	1.73001		51	NaN	NaN	NaN	NaN		50.8022	NaN	8.92732e-11	3.36945e-11	1.36277e-11
59	6.19015	1.68155	0.62297		10.4618	4.79	1.72247	1.12197		2.06914e-10	27.5894	10.801	3.02043	1.00318		2.06914e-10	10.5136	5.98979	3.47353	1.16352		59	NaN	NaN	NaN	NaN		58.1709	NaN	9.86347e-11	5.9542e-11	1.43211e-11
67	4.879	1.17106	0.67336		12.5325	4.19997	1.52548	1.18068		6.95193e-10	26.6523	10.4341	2.91784	0.96911		6.95193e-10	10.2038	5.81328	3.37118	1.12923		67	NaN	NaN	NaN	NaN		66.6085	6.31321e-10	5.46259e-11	2.88047e-11	1.83301e-11
77	5.03746	1.72316	0.64956		15.0131	4.54395	1.68333	0.79905		2.33572e-09	48.9577	19.1665	5.3598	1.78016		2.33572e-09	18.8633	10.7467	6.23212	2.08755		77	NaN	NaN	NaN	5.21002e-11		76.2699	4.63971e-10	1.27189e-10	4.09828e-11	1.36583e-11
88	4.12807	1.11436	0.57879		17.9846	4.39013	1.10681	1.16648		7.8476e-09	170.801	66.8669	18.699	6.21054		7.8476e-09	66.1127	37.6655	21.8426	7.31652		88	NaN	NaN	1.63331e-10	NaN		87.3326	5.82513e-10	1.04472e-10	2.98521e-11	1.31437e-11
100	5.22893	1.22451	0.47508		21.5444	2.95093	1.64061	0.92223		2.63665e-08	856.171	335.182	93.7319	31.1314		2.63665e-08	332.07	189.185	109.71	36.7493		100	NaN	4.48158e-10	5.67628e-11	NaN		100	4.86055e-10	1.04481e-10	3.17607e-11	1.68972e-11
115	3.46458	1.05887	0.48903		25.8086	2.51454	1.26705	1.14946		8.85867e-08	4937.93	1933.15	540.594	179.549		8.85867e-08	1916.51	1091.87	633.184	212.095		115	NaN	NaN	4.83253e-11	6.00284e-11		114.505	3.83958e-10	9.96791e-11	3.26006e-11	1.06846e-11
132	3.6552	1.39308	0.25526		30.9169	3.88146	1.25729	0.71277		2.97635e-07	29809.5	11670.1	3263.49	1083.91		2.97635e-07	11572.2	6592.84	3823.25	1280.66		132	NaN	NaN	5.35794e-11	3.00112e-11		131.113	6.23943e-10	2.02772e-10	3.02229e-11	7.55189e-12
151	3.10034	1.09731	0.41775		37.0363	2.99817	1.14622	0.90146		1e-06	182488	71442.1	19978.4	6635.48		1e-06	70846.9	40362.6	23406.7	7840.44		151	NaN	3.27195e-10	1.03021e-10	2.46123e-11		150.131	1.58548e-10	1.31057e-10	3.79477e-11	1.16308e-11
172	3.12393	0.96919	0.31903		44.3669	3.25127	1.57372	0.75217														172	NaN	5.79439e-10	5.14343e-11	1.71501e-11		171.907	2.16207e-10	9.13655e-11	2.76622e-11	7.39902e-12
197	3.67587	0.55698	0.50393		53.1484	3.62401	0.85356	0.55975														197	2.97723e-10	1.68192e-10	4.45852e-11	1.48919e-11		196.842	3.61845e-10	6.12931e-11	2.85352e-11	9.387e-12
226	3.18567	0.95812	0.32868		63.6681	4.04491	1.08024	0.28253														226	NaN	2.52732e-10	3.73894e-11	1.2001e-11		225.393	2.48912e-10	6.59696e-11	2.75079e-11	6.90724e-12
259	2.62522	0.47543	0.25037		76.2699	2.20558	0.65059	0.58067														259	2.70333e-10	1.51458e-10	2.86998e-11	1.47062e-11		258.086	3.94107e-10	5.59694e-11	1.57484e-11	7.68868e-12
296	2.383	0.52307	0.32413		91.3659	2.61038	0.65937	0.41848														296	5.3187e-10	5.99124e-11	3.38843e-11	1.08273e-11		295.521	1.58747e-10	7.33702e-11	1.88193e-11	7.06233e-12
339	1.6654	0.83244	0.23689		109.45	3.16195	0.80738	0.52004														339	2.39098e-10	6.85956e-11	3.15297e-11	8.62266e-12		338.386	2.37519e-10	7.72041e-11	1.86973e-11	6.68176e-12
388	2.38953	0.79611	0.25767		131.113	1.86894	0.88946	0.4171														388	2.59066e-10	9.47239e-11	1.88781e-11	9.92079e-12		387.468	1.14865e-10	9.95654e-11	1.38592e-11	5.68347e-12
444	1.59668	0.50833	0.20018		157.065	3.42249	0.66392	0.39575														444	3.1695e-10	6.53949e-11	2.27103e-11	7.40377e-12		443.669	2.5139e-10	8.3021e-11	1.41741e-11	4.55865e-12
509	1.83186	0.46965	0.28516		188.152	2.20529	0.67817	0.36198														509	1.46807e-10	6.63603e-11	1.47961e-11	5.59427e-12		508.022	9.58301e-11	2.6344e-11	1.1049e-11	3.8855e-12
582	1.75933	0.53658	0.18771		225.393	2.53748	0.7845	0.3113														582	2.00323e-10	4.45471e-11	1.50361e-11	5.79533e-12		581.709	1.64913e-10	3.34148e-11	9.67658e-12	3.94186e-12
667	1.91901	0.60541	0.1457		270.005	2.64991	0.59435	0.28947														667	1.00658e-10	4.59808e-11	1.33239e-11	4.73379e-12		666.085	1.25527e-10	4.56133e-11	9.43549e-12	3.32724e-12
763	0.98314	0.57154	0.18782		323.448	1.42575	0.77533	0.27932														763	1.13239e-10	3.62382e-11	8.14598e-12	3.23927e-12		762.699	5.66945e-11	3.83042e-11	8.28912e-12	3.23635e-12
874	1.6438	0.43577	0.18259		387.468	2.10458	0.5757	0.20049														874	1.24763e-10	3.39625e-11	8.35905e-12	4.22911e-12		873.326	9.81694e-11	2.65786e-11	6.82138e-12	2.30622e-12
1000	1.07214	0.48594	0.15036		464.159	1.44546	0.40431	0.23084														1000	8.45784e-11	2.51529e-11	6.01047e-12	2.65968e-12		1000	9.01082e-11	2.05874e-11	6.89335e-12	2.3657e-12
1146	1.49222	0.28208	0.15459		556.03	1.94328	0.53132	0.22439														1146	7.49029e-11	2.08476e-11	6.57499e-12	2.2682e-12		1145.05	4.06051e-11	2.55383e-11	5.88819e-12	2.12818e-12
1312	1.17592	0.46323	0.13609		666.085	0.99745	0.61318	0.13404														1312	5.44077e-11	1.6747e-11	5.30454e-12	2.11194e-12		1311.13	7.93265e-11	2.78123e-11	5.36079e-12	1.88603e-12
1502	0.98277	0.33712	0.11953		797.923	1.26728	0.41108	0.17338														1502	7.61299e-11	1.68199e-11	4.74841e-12	1.73413e-12		1501.31	4.99938e-11	1.4524e-11	4.58024e-12	2.09066e-12
1720	0.80995	0.56417	0.1588		955.855	1.58448	0.56148	0.14717														1720	4.00601e-11	1.33746e-11	4.18421e-12	1.55642e-12		1719.07	4.23063e-11	1.54393e-11	4.08184e-12	1.34588e-12
1969	0.59482	0.41721	0.14189		1145.05	1.02983	0.36177	0.13494														1969	3.3779e-11	1.22141e-11	3.51251e-12	1.50441e-12		1968.42	4.51866e-11	1.80693e-11	3.94937e-12	1.59504e-12
2254	0.71082	0.27898	0.10347		1371.69	1.62829	0.34624	0.09726														2254	4.24041e-11	1.03782e-11	3.12357e-12	1.49417e-12		2253.93	2.91881e-11	1.04185e-11	3.96561e-12	1.48553e-12
2581	0.7325	0.25995	0.10359		1643.18	0.88626	0.32815	0.12444														2581	3.43679e-11	1.22148e-11	2.34236e-12	8.2647e-13		2580.86	2.80252e-11	1.3545e-11	2.98895e-12	9.98819e-13
2956	0.45313	0.27701	0.10536		1968.42	1.23385	0.25145	0.12883														2956	3.27838e-11	8.95393e-12	1.86316e-12	8.25145e-13		2955.21	2.53238e-11	1.1096e-11	2.87382e-12	1.18417e-12
3384	0.93081	0.26639	0.08314		2358.03	0.71143	0.27124	0.10579														3384	2.82292e-11	6.55829e-12	2.49926e-12	8.25647e-13		3383.86	1.87097e-11	8.77938e-12	2.3837e-12	7.92127e-13
3875	0.64155	0.25656	0.08099		2824.75	0.7949	0.24831	0.09327														3875	2.55663e-11	7.06707e-12	1.46638e-12	6.01576e-13		3874.68	2.57881e-11	8.08137e-12	2.01967e-12	8.00168e-13
4437	0.77291	0.27931	0.08421		3383.86	0.67816	0.17051	0.04074														4437	1.69842e-11	6.29948e-12	1.6362e-12	6.23375e-13		4436.69	1.88043e-11	7.61273e-12	2.00864e-12	6.75176e-13
5081	0.56663	0.18784	0.05731		4053.62	0.82684	0.17091	0.09805														5081	1.50994e-11	5.53826e-12	1.5471e-12	4.56439e-13		5080.22	1.36457e-11	5.55937e-12	1.81257e-12	6.07524e-13
5818	0.55858	0.1856	0.06765		4855.95	0.72531	0.24889	0.07162														5818	1.13133e-11	5.6239e-12	1.12567e-12	5.52944e-13		5817.09	1.34965e-11	5.65073e-12	1.55744e-12	5.44391e-13
6661	0.50574	0.18764	0.06631		5817.09	0.57143	0.19633	0.07207														6661	1.09433e-11	3.51136e-12	9.77948e-13	3.66736e-13		6660.85	1.17426e-11	4.24587e-12	1.11824e-12	4.27613e-13
7627	0.45228	0.20379	0.05894		6968.47	0.50833	0.17658	0.06219														7627	1.0793e-11	3.70191e-12	8.39116e-13	3.48625e-13		7626.99	1.09193e-11	3.94479e-12	1.13066e-12	3.948e-13
8734	0.56725	0.17592	0.04589		8347.73	0.59236	0.1756	0.05702														8734	1.08417e-11	3.03582e-12	7.68804e-13	3.62938e-13		8733.26	9.3799e-12	3.20869e-12	9.69041e-13	3.02483e-13
10000	0.44825	0.15934	0.04773		10000	0.44825	0.15934	0.04773														10000	8.45491e-12	3.03136e-12	7.17032e-13	2.97162e-13		10000	8.72148e-12	2.52715e-12	7.42547e-13	2.74413e-13

## Sheet: Supp. Figure 3
Time (h)	Activity (mHz)	Bound fraction	Concentration (nM)
0	12.7719	0.07088	0
0.39444	13.685	0.06776	0.01563
0.70556	14.6731	0.07166	0.03125
1.01611	14.9924	0.07253	0.0625
1.32694	21.0608	0.08875	0.125
1.63778	34.7298	0.1252	0.25
1.94917	63.4951	0.23813	0.5
2.26	100.05	0.42357	1
2.57139	37.767	0.26018	0
2.8825	19.7641	0.14505	0
3.19333	15.7542	0.1134	0
3.50417	15.5012	0.10229	0.01563
3.81528	15.8298	0.08495	0.03125
4.12556	17.7658	0.09852	0.0625
4.43694	22.3858	0.10822	0.125
4.74778	32.641	0.13196	0.25
5.05917	53.2583	0.22165	0.5
5.37	87.4651	0.37411	1
5.68139	28.645	0.21161	0
5.99222	17.1385	0.13179	0
6.30306	15.3915	0.10657	0
6.61417	16.2068	0.10049	0.01563
6.92583	16.3531	0.09113	0.03125
7.23639	18.3004	0.09919	0.0625
7.54806	21.8395	0.1127	0.125
7.85944	32.6849	0.13713	0.25
8.17028	60.0802	0.2471	0.5
8.48139	102.284	0.45498	1
8.79222	36.9612	0.26937	0
9.10306	20.7877	0.17388	0
9.40944	18.0426	0.13061	0
9.71944	17.0026	0.11965	0.01563
10.0289	17.6358	0.10535	0.03125
10.3389	20.2233	0.11613	0.0625
10.6489	25.3974	0.13891	0.125
10.9583	37.5138	0.17716	0.25
11.2694	67.8852	0.29757	0.5
11.5794	108.253	0.50904	1
11.8889	43.2662	0.33757	0
12.1986	23.7984	0.20353	0
12.5092	19.4175	0.16466	0
12.8194	21.2024	0.15616	0.01563
13.1294	21.8269	0.15135	0.03125
13.4394	24.1061	0.15402	0.0625
13.7422	29.509	0.17442	0.125
14.0489	40.7688	0.21202	0.25
14.3561	72.1474	0.34221	0.5
14.6631	110.33	0.5367	1
14.9697	44.8569	0.34156	0
15.2769	24.0295	0.2237	0
15.5839	21.8277	0.18303	0
15.8908	22.031	0.17569	0.01563
16.1975	23.763	0.16825	0.03125
16.5061	25.9274	0.18102	0.0625
16.8139	31.4581	0.19783	0.125
17.12	46.9104	0.24515	0.25
17.4275	73.6868	0.35237	0.5
17.7347	113.317	0.55801	1
18.0417	45.8125	0.37065	0
18.3489	26.9489	0.23956	0

## Sheet: Supp. Figure 4
Panel A															Panel B															Panel C
[ssDNA] = 0 M		[ssDNA] = 1e-11 M		[ssDNA] = 1e-10 M		[ssDNA] = 2.5e-10 M		[ssDNA] = 5e-10 M		[ssDNA] = 5e-9 M		[ssDNA] = 5e-8 M			[ssDNA] = 0 M		[ssDNA] = 1e-11 M		[ssDNA] = 1e-10 M		[ssDNA] = 2.5e-10 M		[ssDNA] = 5e-10 M		[ssDNA] = 5e-9 M		[ssDNA] = 5e-8 M
Bound state lifetime (s)	CDF	Bound state lifetime (s)	CDF	Bound state lifetime (s)	CDF	Bound state lifetime (s)	CDF	Bound state lifetime (s)	CDF	Bound state lifetime (s)	CDF	Bound state lifetime (s)	CDF		Unbound state lifetime (s)	CDF	Unbound state lifetime (s)	CDF	Unbound state lifetime (s)	CDF	Unbound state lifetime (s)	CDF	Unbound state lifetime (s)	CDF	Unbound state lifetime (s)	CDF	Unbound state lifetime (s)	CDF		Concentration (M)	Characteristic unbound state lifetime	Characteristic unbound state lifetime - positive errorbar	Characteristic unbound state lifetime - negative errorbar	Characteristic bound state lifetime	Characteristic bound state lifetime - positive errorbar	Characteristic bound state lifetime - negative errorbar
0.4	1	0.26667	1	0.33333	1	0.13333	1	0.26667	1	0.26667	1	0.6	1		0.26667	1	0.46667	1	0.46667	1	0.33333	1	0.33333	1	0.3	1	0.36667	1		0	2.19008e+22	1.18564e+23	1.78415e+22	12.7897	0.37761	0.35656
0.46667	0.9988	0.46667	0.99895	0.33333	0.99947	0.26667	0.99977	0.3	0.99987	0.33333	0.99974	0.66667	0.99923		0.26667	0.99951	0.46667	0.99956	0.46667	0.99968	0.33333	0.99982	0.33333	0.99955	0.3	0.99977	0.36667	0.99862		1e-11	2.56397e+20	4.94541e+19	1.9252e+20	10.1743	0.29245	0.27655
0.46667	0.99759	0.46667	0.99789	0.43333	0.99895	0.33333	0.99953	0.33333	0.99974	0.36667	0.99948	0.66667	0.99847		0.33333	0.99854	0.5	0.99913	0.66667	0.99905	0.43333	0.99964	0.43333	0.99933	0.36667	0.99954	0.46667	0.99585		5e-11	1.0621e+22	1.1251e+25	9.17392e+21	8.64505	0.18018	0.17297
0.46667	0.99639	0.46667	0.99684	0.46667	0.99842	0.33333	0.9993	0.33333	0.99961	0.4	0.99922	0.66667	0.9977		0.46667	0.99756	0.6	0.99869	0.7	0.99873	0.46667	0.9991	0.46667	0.99888	0.43333	0.99931	0.5	0.99516		1e-10	174.898	75.9817	51.9671	6.47188	0.10271	0.09955
0.53333	0.99519	0.5	0.99579	0.46667	0.99789	0.36667	0.99907	0.33333	0.99948	0.4	0.99896	0.8	0.99694		0.5	0.99659	0.63333	0.99826	0.73333	0.99809	0.56667	0.99892	0.5	0.99854	0.46667	0.99908	0.53333	0.99446		2.5e-10	53.0593	3.67939	3.65088	5.50607	0.05269	0.0517
0.66667	0.99398	0.53333	0.99474	0.46667	0.99737	0.4	0.99884	0.33333	0.99935	0.4	0.9987	0.86667	0.99617		0.53333	0.99562	0.66667	0.99782	0.76667	0.99777	0.63333	0.99874	0.53333	0.99843	0.5	0.99862	0.56667	0.99308		5e-10	26.9112	1.1026	1.19707	6.16074	0.0425	0.04192
0.66667	0.99278	0.63333	0.99368	0.46667	0.99684	0.43333	0.9986	0.36667	0.99922	0.43333	0.99844	0.9	0.99541		0.56667	0.99464	0.7	0.99738	0.8	0.99745	0.66667	0.9982	0.6	0.99809	0.53333	0.99747	0.6	0.991		7.5e-10	18.133	0.56794	0.68923	6.53937	0.0442	0.04361
0.66667	0.99158	0.66667	0.99263	0.46667	0.99631	0.46667	0.99837	0.4	0.99909	0.46667	0.99817	0.9	0.99464		0.63333	0.99415	0.76667	0.99695	0.83333	0.99682	0.7	0.99802	0.63333	0.99786	0.56667	0.99725	0.63333	0.98893		1e-09	16.1041	0.49948	0.65224	7.14492	0.0555	0.05465
0.7	0.99037	0.66667	0.99158	0.5	0.99579	0.46667	0.99814	0.4	0.99896	0.46667	0.99791	0.93333	0.99388		0.66667	0.99269	0.83333	0.99651	0.9	0.9965	0.76667	0.99748	0.66667	0.99708	0.6	0.99702	0.66667	0.98754		5e-09	8.65118	0.24425	0.45192	8.87636	0.10066	0.09843
0.7	0.98917	0.66667	0.99053	0.5	0.99526	0.46667	0.9979	0.4	0.99883	0.46667	0.99765	0.93333	0.99311		0.8	0.99221	0.86667	0.99608	0.93333	0.99618	0.8	0.9973	0.7	0.99651	0.63333	0.99633	0.7	0.98685		1e-08	8.20202	0.42453	0.69936	7.85698	0.10347	0.10081
0.8	0.98797	0.66667	0.98947	0.56667	0.99473	0.46667	0.99767	0.4	0.9987	0.46667	0.99739	0.93333	0.99235		0.9	0.99123	0.93333	0.99564	0.96667	0.99491	0.83333	0.99712	0.73333	0.99606	0.66667	0.99472	0.73333	0.98616		5e-08	10.3457	0.90157	1.00832	7.0264	0.08065	0.07884
0.83333	0.98676	0.66667	0.98842	0.56667	0.99421	0.46667	0.99744	0.4	0.99857	0.46667	0.99713	0.93333	0.99158		0.93333	0.99075	1.06667	0.99477	1	0.99364	0.86667	0.99658	0.76667	0.99539	0.7	0.99357	0.76667	0.98339		1e-07	9.24437	1.45601	1.46051	8.11051	0.12727	0.1234
0.83333	0.98556	0.66667	0.98737	0.56667	0.99368	0.46667	0.99721	0.43333	0.99844	0.46667	0.99687	0.93333	0.99082		0.96667	0.99026	1.1	0.99433	1.03333	0.99268	0.9	0.99622	0.8	0.99516	0.73333	0.99265	0.8	0.98201
0.86667	0.98436	0.7	0.98632	0.56667	0.99315	0.46667	0.99697	0.43333	0.99831	0.5	0.99661	0.96667	0.99005		1	0.98977	1.13333	0.99389	1.06667	0.99236	0.93333	0.99568	0.83333	0.99415	0.76667	0.99174	0.83333	0.97924
0.86667	0.98315	0.73333	0.98526	0.6	0.99263	0.46667	0.99674	0.43333	0.99818	0.5	0.99635	1	0.98929		1.13333	0.98928	1.16667	0.99259	1.1	0.99173	1	0.99532	0.86667	0.99348	0.8	0.99082	0.86667	0.97785
0.9	0.98195	0.76667	0.98421	0.6	0.9921	0.46667	0.99651	0.46667	0.99805	0.5	0.99609	1.03333	0.98852		1.2	0.98782	1.23333	0.99171	1.13333	0.99141	1.03333	0.99496	0.9	0.99303	0.83333	0.98875	0.9	0.97578
0.9	0.98075	0.83333	0.98316	0.63333	0.99157	0.46667	0.99627	0.46667	0.99792	0.5	0.99583	1.06667	0.98776		1.26667	0.98685	1.3	0.98997	1.2	0.99109	1.06667	0.99424	0.93333	0.99179	0.86667	0.98691	0.93333	0.9737
0.93333	0.97954	0.83333	0.98211	0.66667	0.99105	0.46667	0.99604	0.46667	0.99779	0.53333	0.99557	1.06667	0.98699		1.3	0.98636	1.33333	0.98953	1.23333	0.99077	1.1	0.99387	0.96667	0.99066	0.9	0.98531	0.96667	0.96955
0.93333	0.97834	0.83333	0.98105	0.66667	0.99052	0.5	0.99581	0.46667	0.99766	0.53333	0.99531	1.06667	0.98623		1.33333	0.9849	1.36667	0.9891	1.26667	0.9895	1.13333	0.99351	1	0.99044	0.93333	0.98393	1	0.96817
0.93333	0.97714	0.83333	0.98	0.66667	0.98999	0.5	0.99558	0.46667	0.99753	0.53333	0.99504	1.06667	0.98546		1.36667	0.98393	1.4	0.98823	1.3	0.98855	1.16667	0.99243	1.03333	0.98909	0.96667	0.98232	1.03333	0.96609
0.93333	0.97593	0.86667	0.97895	0.66667	0.98947	0.5	0.99534	0.46667	0.9974	0.53333	0.99478	1.1	0.9847		1.4	0.98246	1.43333	0.98779	1.33333	0.98759	1.2	0.99189	1.06667	0.98774	1	0.98072	1.06667	0.96125
0.96667	0.97473	0.86667	0.97789	0.66667	0.98894	0.5	0.99511	0.46667	0.99727	0.53333	0.99452	1.13333	0.98393		1.43333	0.98198	1.46667	0.98561	1.36667	0.98727	1.23333	0.99081	1.1	0.98729	1.03333	0.97911	1.1	0.95709
0.96667	0.97353	0.9	0.97684	0.66667	0.98841	0.56667	0.99488	0.46667	0.99714	0.53333	0.99426	1.13333	0.98317		1.46667	0.98149	1.5	0.9843	1.4	0.98632	1.26667	0.98991	1.13333	0.98628	1.06667	0.97658	1.13333	0.95502
0.96667	0.97232	0.9	0.97579	0.66667	0.98789	0.56667	0.99464	0.46667	0.99701	0.53333	0.994	1.13333	0.9824		1.5	0.97857	1.53333	0.98386	1.43333	0.986	1.3	0.98811	1.16667	0.98583	1.1	0.97337	1.16667	0.95363
0.96667	0.97112	0.9	0.97474	0.66667	0.98736	0.56667	0.99441	0.46667	0.99688	0.56667	0.99374	1.13333	0.98164		1.53333	0.97808	1.56667	0.98299	1.46667	0.98568	1.33333	0.98613	1.2	0.9847	1.13333	0.97176	1.2	0.94948
0.96667	0.96992	0.93333	0.97368	0.66667	0.98684	0.56667	0.99418	0.46667	0.99675	0.56667	0.99348	1.13333	0.98087		1.56667	0.97662	1.6	0.98168	1.5	0.98505	1.36667	0.98433	1.23333	0.98313	1.16667	0.96901	1.23333	0.9474
1	0.96871	0.93333	0.97263	0.66667	0.98631	0.56667	0.99395	0.46667	0.99662	0.6	0.99322	1.13333	0.98011		1.6	0.97467	1.66667	0.9795	1.53333	0.98409	1.4	0.98307	1.26667	0.98133	1.2	0.96648	1.26667	0.94602
1.03333	0.96751	0.93333	0.97158	0.66667	0.98578	0.6	0.99371	0.46667	0.99649	0.6	0.99296	1.16667	0.97934		1.63333	0.9737	1.7	0.97907	1.56667	0.98377	1.43333	0.98217	1.3	0.9802	1.23333	0.96373	1.3	0.94118
1.03333	0.96631	0.93333	0.97053	0.66667	0.98526	0.6	0.99348	0.46667	0.99636	0.6	0.9927	1.2	0.97858		1.66667	0.97321	1.73333	0.97732	1.6	0.9825	1.46667	0.98144	1.33333	0.97886	1.26667	0.9612	1.33333	0.93772
1.03333	0.9651	0.93333	0.96947	0.66667	0.98473	0.6	0.99325	0.46667	0.99623	0.6	0.99244	1.23333	0.97781		1.7	0.97272	1.76667	0.97689	1.63333	0.98155	1.5	0.98054	1.36667	0.97739	1.3	0.9573	1.36667	0.93426
1.03333	0.9639	0.93333	0.96842	0.66667	0.9842	0.6	0.99301	0.46667	0.9961	0.6	0.99218	1.23333	0.97705		1.76667	0.97029	1.8	0.97601	1.66667	0.97996	1.53333	0.97946	1.4	0.97661	1.33333	0.95455	1.4	0.92803
1.03333	0.9627	0.93333	0.96737	0.66667	0.98368	0.6	0.99278	0.46667	0.99597	0.6	0.99191	1.26667	0.97628		1.83333	0.9698	1.83333	0.97383	1.7	0.97932	1.56667	0.97802	1.43333	0.97492	1.36667	0.95018	1.43333	0.92664
1.06667	0.96149	0.93333	0.96632	0.7	0.98315	0.6	0.99255	0.46667	0.99584	0.6	0.99165	1.3	0.97552		1.86667	0.96785	1.86667	0.97122	1.73333	0.97709	1.6	0.97658	1.46667	0.97346	1.4	0.94789	1.46667	0.92249
1.13333	0.96029	0.93333	0.96526	0.7	0.98262	0.63333	0.99231	0.46667	0.99571	0.63333	0.99139	1.3	0.97475		1.93333	0.96688	1.9	0.97034	1.76667	0.97677	1.63333	0.97586	1.5	0.97121	1.43333	0.94353	1.5	0.91765
1.2	0.95909	0.93333	0.96421	0.7	0.9821	0.63333	0.99208	0.46667	0.99558	0.63333	0.99113	1.3	0.97399		1.96667	0.96444	1.93333	0.96991	1.8	0.97518	1.66667	0.9746	1.53333	0.96974	1.46667	0.93962	1.53333	0.91488
1.2	0.95788	0.93333	0.96316	0.7	0.98157	0.63333	0.99185	0.5	0.99545	0.63333	0.99087	1.3	0.97322		2	0.96347	1.96667	0.96947	1.83333	0.97296	1.7	0.97262	1.56667	0.96772	1.5	0.93756	1.56667	0.91211
1.2	0.95668	0.96667	0.96211	0.73333	0.98104	0.63333	0.99162	0.53333	0.99532	0.63333	0.99061	1.3	0.97246		2.03333	0.96298	2	0.9686	1.86667	0.972	1.73333	0.97172	1.6	0.96682	1.53333	0.93457	1.6	0.91003
1.2	0.95548	0.96667	0.96105	0.73333	0.98052	0.63333	0.99138	0.53333	0.99519	0.63333	0.99035	1.3	0.97169		2.06667	0.96249	2.03333	0.96598	1.9	0.97105	1.76667	0.9701	1.63333	0.96513	1.56667	0.93136	1.63333	0.90519
1.23333	0.95427	1	0.96	0.73333	0.97999	0.63333	0.99115	0.53333	0.99506	0.63333	0.99009	1.3	0.97093		2.1	0.96103	2.06667	0.96468	1.93333	0.97009	1.8	0.96901	1.66667	0.96345	1.6	0.92906	1.66667	0.90311
1.23333	0.95307	1.03333	0.95895	0.76667	0.97946	0.63333	0.99092	0.53333	0.99493	0.66667	0.98983	1.33333	0.97016		2.13333	0.95908	2.1	0.96337	1.96667	0.9685	1.83333	0.96793	1.7	0.96243	1.63333	0.92539	1.7	0.90035
1.26667	0.95187	1.03333	0.95789	0.76667	0.97894	0.63333	0.99068	0.56667	0.9948	0.66667	0.98957	1.33333	0.9694		2.16667	0.95811	2.13333	0.96162	2	0.96723	1.86667	0.96613	1.73333	0.96086	1.66667	0.92195	1.73333	0.89412
1.26667	0.95066	1.03333	0.95684	0.8	0.97841	0.66667	0.99045	0.56667	0.99467	0.66667	0.98931	1.33333	0.96863		2.2	0.95665	2.16667	0.95944	2.03333	0.96596	1.9	0.96451	1.76667	0.95906	1.7	0.91667	1.76667	0.89135
1.26667	0.94946	1.06667	0.95579	0.8	0.97788	0.66667	0.99022	0.56667	0.99454	0.66667	0.98905	1.33333	0.96787		2.23333	0.95616	2.2	0.95901	2.06667	0.96277	1.93333	0.96289	1.8	0.95749	1.73333	0.91414	1.8	0.88581
1.3	0.94826	1.06667	0.95474	0.8	0.97736	0.66667	0.98999	0.56667	0.99441	0.66667	0.98878	1.33333	0.9671		2.3	0.9547	2.23333	0.9577	2.1	0.96214	1.96667	0.96163	1.83333	0.95647	1.76667	0.90932	1.83333	0.88374
1.3	0.94705	1.1	0.95368	0.83333	0.97683	0.66667	0.98975	0.56667	0.99428	0.66667	0.98852	1.33333	0.96634		2.33333	0.95275	2.26667	0.95683	2.13333	0.96023	2	0.95947	1.86667	0.95467	1.8	0.90519	1.86667	0.88235
1.33333	0.94585	1.13333	0.95263	0.83333	0.9763	0.66667	0.98952	0.56667	0.99415	0.66667	0.98826	1.36667	0.96557		2.36667	0.95178	2.3	0.95595	2.16667	0.95927	2.03333	0.95803	1.9	0.95186	1.83333	0.9022	1.9	0.87958
1.33333	0.94465	1.16667	0.95158	0.83333	0.97578	0.66667	0.98929	0.56667	0.99402	0.66667	0.988	1.36667	0.9648		2.4	0.95032	2.33333	0.95552	2.2	0.95832	2.06667	0.95712	1.93333	0.95051	1.86667	0.89807	1.93333	0.87751
1.33333	0.94344	1.16667	0.95053	0.83333	0.97525	0.66667	0.98905	0.56667	0.99389	0.66667	0.98774	1.36667	0.96404		2.43333	0.94934	2.36667	0.95464	2.23333	0.95768	2.1	0.9555	1.96667	0.94792	1.9	0.89417	1.96667	0.87059
1.33333	0.94224	1.16667	0.94947	0.83333	0.97472	0.66667	0.98882	0.6	0.99376	0.66667	0.98748	1.36667	0.96327		2.46667	0.94788	2.4	0.95377	2.26667	0.95641	2.13333	0.95478	2	0.94601	1.93333	0.89004	2	0.8692
1.33333	0.94103	1.2	0.94842	0.83333	0.9742	0.66667	0.98859	0.6	0.99363	0.66667	0.98722	1.36667	0.96251		2.5	0.94642	2.46667	0.95334	2.3	0.9545	2.16667	0.95406	2.03333	0.94455	1.96667	0.88843	2.03333	0.86505
1.33333	0.93983	1.2	0.94737	0.86667	0.97367	0.66667	0.98836	0.6	0.9935	0.66667	0.98696	1.36667	0.96174		2.53333	0.94398	2.5	0.95246	2.33333	0.95323	2.2	0.95172	2.06667	0.94208	2	0.88338	2.06667	0.85952
1.33333	0.93863	1.2	0.94632	0.86667	0.97314	0.66667	0.98812	0.6	0.99337	0.66667	0.9867	1.4	0.96098		2.63333	0.94252	2.53333	0.95159	2.36667	0.95227	2.23333	0.951	2.1	0.94028	2.03333	0.88085	2.1	0.85675
1.33333	0.93742	1.2	0.94526	0.86667	0.97262	0.66667	0.98789	0.6	0.99324	0.66667	0.98644	1.4	0.96021		2.66667	0.94057	2.56667	0.95116	2.4	0.951	2.26667	0.94992	2.13333	0.93859	2.06667	0.87649	2.13333	0.85052
1.33333	0.93622	1.2	0.94421	0.86667	0.97209	0.66667	0.98766	0.6	0.99311	0.66667	0.98618	1.4	0.95945		2.7	0.93911	2.6	0.94985	2.43333	0.94846	2.3	0.94848	2.16667	0.93589	2.1	0.87259	2.16667	0.84706
1.33333	0.93502	1.2	0.94316	0.86667	0.97156	0.66667	0.98742	0.6	0.99298	0.7	0.98592	1.43333	0.95868		2.73333	0.93765	2.63333	0.94854	2.46667	0.94655	2.33333	0.94722	2.2	0.93364	2.13333	0.86961	2.2	0.84083
1.36667	0.93381	1.23333	0.94211	0.86667	0.97104	0.66667	0.98719	0.63333	0.99285	0.7	0.98565	1.43333	0.95792		2.76667	0.93619	2.66667	0.94723	2.5	0.94496	2.36667	0.9465	2.23333	0.93218	2.16667	0.86501	2.23333	0.83875
1.36667	0.93261	1.23333	0.94105	0.9	0.97051	0.66667	0.98696	0.63333	0.99271	0.7	0.98539	1.43333	0.95715		2.8	0.9357	2.7	0.94461	2.53333	0.944	2.4	0.94524	2.26667	0.93094	2.2	0.86157	2.26667	0.83599
1.36667	0.93141	1.26667	0.94	0.9	0.96998	0.66667	0.98673	0.63333	0.99258	0.7	0.98513	1.43333	0.95639		2.86667	0.93522	2.73333	0.94331	2.56667	0.94241	2.43333	0.94325	2.3	0.92948	2.23333	0.85514	2.3	0.83391
1.36667	0.9302	1.26667	0.93895	0.9	0.96946	0.66667	0.98649	0.63333	0.99245	0.7	0.98487	1.43333	0.95562		2.9	0.93376	2.76667	0.94287	2.6	0.94082	2.46667	0.94127	2.33333	0.92734	2.26667	0.8517	2.33333	0.83045
1.36667	0.929	1.26667	0.93789	0.9	0.96893	0.66667	0.98626	0.63333	0.99232	0.7	0.98461	1.43333	0.95486		2.93333	0.93229	2.8	0.94069	2.63333	0.93955	2.5	0.93929	2.36667	0.92464	2.3	0.84665	2.36667	0.82768
1.4	0.9278	1.26667	0.93684	0.9	0.9684	0.66667	0.98603	0.63333	0.99219	0.7	0.98435	1.46667	0.95409		2.96667	0.93035	2.83333	0.93938	2.66667	0.93732	2.53333	0.93821	2.4	0.92273	2.33333	0.84389	2.4	0.82422
1.4	0.92659	1.26667	0.93579	0.9	0.96788	0.66667	0.98579	0.63333	0.99206	0.7	0.98409	1.46667	0.95333		3	0.92986	2.86667	0.93851	2.7	0.93668	2.56667	0.93659	2.43333	0.92071	2.36667	0.84068	2.43333	0.82215
1.4	0.92539	1.3	0.93474	0.9	0.96735	0.66667	0.98556	0.63333	0.99193	0.7	0.98383	1.46667	0.95256		3.03333	0.92791	2.9	0.9372	2.73333	0.93573	2.6	0.93515	2.46667	0.91913	2.4	0.83861	2.46667	0.81869
1.4	0.92419	1.3	0.93368	0.9	0.96682	0.66667	0.98533	0.63333	0.9918	0.7	0.98357	1.5	0.9518		3.06667	0.92645	2.93333	0.93676	2.76667	0.93509	2.63333	0.93389	2.5	0.91666	2.43333	0.83494	2.5	0.81592
1.4	0.92298	1.3	0.93263	0.9	0.9663	0.66667	0.9851	0.63333	0.99167	0.73333	0.98331	1.5	0.95103		3.1	0.92596	2.96667	0.93633	2.8	0.93446	2.66667	0.93118	2.53333	0.91531	2.46667	0.83081	2.53333	0.81315
1.43333	0.92178	1.3	0.93158	0.93333	0.96577	0.66667	0.98486	0.63333	0.99154	0.73333	0.98305	1.5	0.95027		3.13333	0.92547	3	0.93546	2.83333	0.93159	2.7	0.92956	2.56667	0.91385	2.5	0.82645	2.56667	0.81176
1.43333	0.92058	1.3	0.93053	0.93333	0.96524	0.66667	0.98463	0.63333	0.99141	0.73333	0.98279	1.5	0.9495		3.16667	0.92353	3.03333	0.93458	2.86667	0.93128	2.73333	0.9283	2.6	0.91227	2.53333	0.82392	2.6	0.81038
1.46667	0.91937	1.3	0.92947	0.93333	0.96472	0.66667	0.9844	0.66667	0.99128	0.73333	0.98252	1.5	0.94874		3.2	0.92304	3.06667	0.93415	2.9	0.93	2.76667	0.92668	2.63333	0.91058	2.56667	0.8214	2.63333	0.80623
1.5	0.91817	1.33333	0.92842	0.93333	0.96419	0.66667	0.98416	0.66667	0.99115	0.73333	0.98226	1.5	0.94797		3.23333	0.92158	3.1	0.93371	2.93333	0.92969	2.8	0.92542	2.66667	0.90878	2.6	0.81933	2.66667	0.80484
1.5	0.91697	1.33333	0.92737	0.93333	0.96367	0.66667	0.98393	0.66667	0.99102	0.73333	0.982	1.5	0.94721		3.26667	0.91866	3.13333	0.93284	2.96667	0.92873	2.83333	0.9238	2.7	0.90676	2.63333	0.8152	2.7	0.80208
1.56667	0.91576	1.33333	0.92632	0.93333	0.96314	0.66667	0.9837	0.66667	0.99089	0.73333	0.98174	1.5	0.94644		3.3	0.91719	3.16667	0.9324	3	0.92778	2.86667	0.92272	2.73333	0.90474	2.66667	0.80969	2.73333	0.79931
1.56667	0.91456	1.33333	0.92526	0.93333	0.96261	0.66667	0.98347	0.66667	0.99076	0.73333	0.98148	1.5	0.94568		3.36667	0.91671	3.2	0.93153	3.03333	0.92555	2.9	0.9211	2.76667	0.90327	2.7	0.8067	2.76667	0.79654
1.56667	0.91336	1.33333	0.92421	0.93333	0.96209	0.66667	0.98323	0.66667	0.99063	0.73333	0.98122	1.53333	0.94491		3.4	0.91573	3.23333	0.93066	3.06667	0.92396	2.93333	0.92019	2.8	0.90215	2.73333	0.80326	2.8	0.79239
1.6	0.91215	1.33333	0.92316	0.93333	0.96156	0.66667	0.983	0.66667	0.9905	0.73333	0.98096	1.53333	0.94415		3.43333	0.91427	3.26667	0.92979	3.13333	0.92269	2.96667	0.91911	2.83333	0.89979	2.76667	0.80028	2.83333	0.78893
1.63333	0.91095	1.33333	0.92211	0.93333	0.96103	0.66667	0.98277	0.66667	0.99037	0.76667	0.9807	1.53333	0.94338		3.46667	0.91378	3.36667	0.92891	3.16667	0.92237	3	0.91839	2.86667	0.8972	2.8	0.79545	2.86667	0.78408
1.63333	0.90975	1.33333	0.92105	0.93333	0.96051	0.66667	0.98253	0.66667	0.99024	0.76667	0.98044	1.53333	0.94262		3.5	0.91038	3.4	0.92848	3.2	0.92141	3.03333	0.91677	2.9	0.89585	2.83333	0.79132	2.9	0.77855
1.66667	0.90854	1.33333	0.92	0.93333	0.95998	0.7	0.9823	0.66667	0.99011	0.76667	0.98018	1.53333	0.94185		3.53333	0.90891	3.43333	0.92761	3.23333	0.91982	3.06667	0.91533	2.93333	0.89473	2.86667	0.78696	2.93333	0.77647
1.66667	0.90734	1.33333	0.91895	0.93333	0.95945	0.7	0.98207	0.66667	0.98998	0.76667	0.97992	1.53333	0.94109		3.56667	0.90697	3.46667	0.92673	3.26667	0.91919	3.1	0.91425	2.96667	0.89248	2.9	0.78421	2.96667	0.77509
1.66667	0.90614	1.36667	0.91789	0.93333	0.95893	0.7	0.98184	0.66667	0.98985	0.76667	0.97966	1.53333	0.94032		3.6	0.9055	3.53333	0.92368	3.3	0.91823	3.13333	0.91281	3	0.89056	2.93333	0.77961	3	0.77301
1.66667	0.90493	1.36667	0.91684	0.93333	0.9584	0.7	0.9816	0.66667	0.98972	0.76667	0.97939	1.53333	0.93956		3.63333	0.90453	3.56667	0.92324	3.33333	0.91759	3.16667	0.91173	3.03333	0.88876	2.96667	0.77571	3.03333	0.77163
1.66667	0.90373	1.36667	0.91579	0.93333	0.95787	0.7	0.98137	0.66667	0.98959	0.76667	0.97913	1.56667	0.93879		3.66667	0.90356	3.6	0.92281	3.36667	0.91664	3.2	0.91083	3.06667	0.88764	3	0.77181	3.06667	0.76955
1.66667	0.90253	1.4	0.91474	0.93333	0.95735	0.7	0.98114	0.66667	0.98946	0.76667	0.97887	1.56667	0.93803		3.7	0.90209	3.66667	0.92194	3.4	0.91569	3.23333	0.91011	3.1	0.88561	3.03333	0.76951	3.1	0.76747
1.66667	0.90132	1.4	0.91368	0.93333	0.95682	0.7	0.9809	0.66667	0.98933	0.76667	0.97861	1.56667	0.93726		3.73333	0.90063	3.7	0.92019	3.43333	0.91409	3.26667	0.90812	3.13333	0.8837	3.06667	0.76653	3.13333	0.7654
1.7	0.90012	1.4	0.91263	0.93333	0.95629	0.7	0.98067	0.66667	0.9892	0.76667	0.97835	1.56667	0.9365		3.76667	0.89966	3.73333	0.91758	3.46667	0.91314	3.3	0.90686	3.16667	0.88213	3.1	0.764	3.16667	0.76125
1.7	0.89892	1.4	0.91158	0.93333	0.95577	0.7	0.98044	0.66667	0.98907	0.76667	0.97809	1.56667	0.93573		3.8	0.8982	3.76667	0.91583	3.5	0.91187	3.33333	0.90614	3.2	0.88022	3.13333	0.76148	3.2	0.76055
1.7	0.89771	1.43333	0.91053	0.93333	0.95524	0.73333	0.9802	0.66667	0.98894	0.76667	0.97783	1.6	0.93497		3.83333	0.89722	3.8	0.91452	3.53333	0.91028	3.36667	0.9056	3.23333	0.87887	3.16667	0.75781	3.23333	0.75917
1.73333	0.89651	1.43333	0.90947	0.93333	0.95471	0.73333	0.97997	0.66667	0.98881	0.76667	0.97757	1.6	0.9342		3.86667	0.89674	3.83333	0.91365	3.56667	0.90869	3.4	0.9047	3.26667	0.87763	3.2	0.75528	3.26667	0.75848
1.73333	0.89531	1.43333	0.90842	0.96667	0.95419	0.73333	0.97974	0.66667	0.98868	0.8	0.97731	1.63333	0.93344		3.9	0.89625	3.86667	0.91278	3.6	0.9071	3.43333	0.90344	3.3	0.87617	3.23333	0.7523	3.3	0.75363
1.73333	0.8941	1.43333	0.90737	0.96667	0.95366	0.73333	0.97951	0.66667	0.98855	0.8	0.97705	1.63333	0.93267		3.93333	0.89528	3.9	0.91147	3.63333	0.90614	3.46667	0.902	3.33333	0.87414	3.26667	0.74839	3.33333	0.74879
1.76667	0.8929	1.46667	0.90632	0.96667	0.95313	0.73333	0.97927	0.66667	0.98842	0.8	0.97679	1.63333	0.93191		4	0.89479	3.93333	0.91016	3.66667	0.90487	3.5	0.90146	3.36667	0.87291	3.3	0.74587	3.36667	0.74602
1.76667	0.8917	1.46667	0.90526	0.96667	0.95261	0.73333	0.97904	0.66667	0.98829	0.8	0.97653	1.63333	0.93114		4.03333	0.8943	4	0.90973	3.7	0.90296	3.53333	0.90074	3.4	0.87133	3.33333	0.74311	3.4	0.74464
1.76667	0.89049	1.46667	0.90421	0.96667	0.95208	0.76667	0.97881	0.66667	0.98816	0.8	0.97626	1.63333	0.93037		4.1	0.89381	4.06667	0.90885	3.73333	0.90232	3.56667	0.89948	3.43333	0.87009	3.36667	0.74128	3.43333	0.74325
1.76667	0.88929	1.46667	0.90316	0.96667	0.95155	0.76667	0.97857	0.66667	0.98803	0.8	0.976	1.63333	0.92961		4.13333	0.89187	4.1	0.90842	3.76667	0.902	3.6	0.8984	3.46667	0.86863	3.4	0.73737	3.46667	0.74187
1.76667	0.88809	1.46667	0.90211	0.96667	0.95103	0.76667	0.97834	0.66667	0.9879	0.8	0.97574	1.66667	0.92884		4.16667	0.89089	4.16667	0.90711	3.8	0.90105	3.63333	0.89786	3.5	0.86762	3.43333	0.73577	3.5	0.74048
1.8	0.88688	1.5	0.90105	0.96667	0.9505	0.76667	0.97811	0.66667	0.98777	0.8	0.97548	1.66667	0.92808		4.26667	0.88797	4.2	0.90536	3.83333	0.89978	3.66667	0.89642	3.53333	0.86571	3.46667	0.73301	3.53333	0.7391
1.8	0.88568	1.5	0.9	0.96667	0.94997	0.76667	0.97788	0.66667	0.98764	0.8	0.97522	1.66667	0.92731		4.33333	0.88748	4.23333	0.90406	3.86667	0.89914	3.7	0.89515	3.56667	0.86357	3.5	0.73026	3.56667	0.73356
1.8	0.88448	1.53333	0.89895	0.96667	0.94945	0.76667	0.97764	0.66667	0.98751	0.8	0.97496	1.66667	0.92655		4.36667	0.88651	4.26667	0.90362	3.9	0.89819	3.73333	0.89299	3.6	0.86177	3.53333	0.72773	3.6	0.7308
1.83333	0.88327	1.53333	0.89789	1	0.94892	0.76667	0.97741	0.66667	0.98738	0.8	0.9747	1.7	0.92578		4.4	0.88553	4.3	0.90188	3.93333	0.8966	3.76667	0.89227	3.63333	0.86053	3.56667	0.72406	3.63333	0.72803
1.83333	0.88207	1.53333	0.89684	1	0.94839	0.76667	0.97718	0.66667	0.98725	0.8	0.97444	1.7	0.92502		4.46667	0.88505	4.36667	0.901	3.96667	0.89596	3.8	0.89065	3.66667	0.85941	3.6	0.72291	3.66667	0.72388
1.86667	0.88087	1.53333	0.89579	1	0.94787	0.76667	0.97694	0.66667	0.98712	0.83333	0.97418	1.7	0.92425		4.5	0.88456	4.4	0.89969	4	0.89469	3.83333	0.88939	3.7	0.85772	3.63333	0.72107	3.7	0.72318
1.86667	0.87966	1.53333	0.89474	1	0.94734	0.76667	0.97671	0.66667	0.98699	0.83333	0.97392	1.7	0.92349		4.53333	0.88407	4.43333	0.89882	4.03333	0.89246	3.86667	0.88813	3.73333	0.85547	3.66667	0.71947	3.73333	0.71972
1.86667	0.87846	1.53333	0.89368	1	0.94681	0.8	0.97648	0.66667	0.98686	0.83333	0.97366	1.7	0.92272		4.56667	0.88261	4.46667	0.89751	4.06667	0.89119	3.9	0.88741	3.76667	0.85367	3.7	0.71671	3.76667	0.71488
1.86667	0.87726	1.56667	0.89263	1	0.94629	0.8	0.97625	0.66667	0.98673	0.83333	0.9734	1.7	0.92196		4.6	0.88212	4.5	0.89664	4.1	0.8896	3.93333	0.88633	3.8	0.85232	3.73333	0.71189	3.8	0.71349
1.86667	0.87605	1.56667	0.89158	1	0.94576	0.8	0.97601	0.66667	0.9866	0.83333	0.97314	1.7	0.92119		4.63333	0.88066	4.53333	0.89621	4.13333	0.88801	3.96667	0.88543	3.83333	0.85041	3.76667	0.70983	3.83333	0.71142
1.86667	0.87485	1.6	0.89053	1	0.94523	0.8	0.97578	0.66667	0.98647	0.83333	0.97287	1.7	0.92043		4.7	0.88018	4.6	0.89577	4.16667	0.88641	4	0.8838	3.86667	0.8485	3.8	0.70707	3.86667	0.70934
1.86667	0.87365	1.6	0.88947	1	0.94471	0.8	0.97555	0.66667	0.98634	0.83333	0.97261	1.7	0.91966		4.73333	0.87969	4.63333	0.8949	4.2	0.88419	4.03333	0.88236	3.9	0.84704	3.83333	0.70432	3.9	0.7045
1.86667	0.87244	1.6	0.88842	1	0.94418	0.8	0.97531	0.66667	0.98621	0.83333	0.97235	1.73333	0.9189		4.76667	0.87823	4.66667	0.89446	4.23333	0.88387	4.06667	0.88092	3.93333	0.84434	3.86667	0.70179	3.96667	0.70173
1.86667	0.87124	1.6	0.88737	1.03333	0.94365	0.8	0.97508	0.66667	0.98608	0.83333	0.97209	1.73333	0.91813		4.8	0.87725	4.7	0.89272	4.26667	0.88164	4.1	0.88056	3.96667	0.84287	3.9	0.69904	4	0.69965
1.86667	0.87004	1.63333	0.88632	1.03333	0.94313	0.83333	0.97485	0.66667	0.98595	0.86667	0.97183	1.73333	0.91737		4.83333	0.87628	4.73333	0.89228	4.3	0.88037	4.13333	0.8793	4	0.84119	3.93333	0.69743	4.03333	0.69896
1.86667	0.86883	1.63333	0.88526	1.03333	0.9426	0.83333	0.97462	0.66667	0.98582	0.86667	0.97157	1.73333	0.9166		4.86667	0.87579	4.76667	0.89141	4.33333	0.87973	4.16667	0.87786	4.03333	0.83961	3.96667	0.69467	4.06667	0.69619
1.86667	0.86763	1.63333	0.88421	1.03333	0.94207	0.83333	0.97438	0.66667	0.98569	0.86667	0.97131	1.73333	0.91584		4.9	0.87384	4.8	0.89054	4.36667	0.87846	4.2	0.87642	4.06667	0.83826	4	0.69215	4.1	0.69481
1.9	0.86643	1.63333	0.88316	1.03333	0.94155	0.83333	0.97415	0.66667	0.98556	0.86667	0.97105	1.73333	0.91507		4.93333	0.87287	4.83333	0.88923	4.4	0.87782	4.23333	0.8757	4.1	0.83658	4.03333	0.69008	4.13333	0.69204
1.9	0.86522	1.63333	0.88211	1.03333	0.94102	0.83333	0.97392	0.66667	0.98543	0.86667	0.97079	1.73333	0.91431		4.96667	0.87238	4.86667	0.88879	4.43333	0.87528	4.26667	0.8748	4.13333	0.835	4.06667	0.68848	4.16667	0.68997
1.9	0.86402	1.66667	0.88105	1.03333	0.94049	0.83333	0.97368	0.66667	0.9853	0.86667	0.97053	1.76667	0.91354		5	0.87189	4.9	0.88836	4.46667	0.87432	4.3	0.873	4.16667	0.83309	4.1	0.68641	4.2	0.68858
1.9	0.86282	1.66667	0.88	1.03333	0.93997	0.83333	0.97345	0.66667	0.98517	0.86667	0.97027	1.76667	0.91278		5.06667	0.87092	4.93333	0.88792	4.5	0.87337	4.33333	0.87228	4.2	0.83095	4.13333	0.68434	4.23333	0.68581
1.93333	0.86161	1.66667	0.87895	1.03333	0.93944	0.83333	0.97322	0.66667	0.98504	0.86667	0.97001	1.76667	0.91201		5.16667	0.87043	4.96667	0.88705	4.53333	0.87241	4.36667	0.87083	4.23333	0.82927	4.16667	0.68274	4.26667	0.68443
1.96667	0.86041	1.66667	0.87789	1.03333	0.93892	0.83333	0.97299	0.7	0.98491	0.9	0.96974	1.76667	0.91125		5.2	0.86946	5.06667	0.88618	4.6	0.87178	4.4	0.86975	4.26667	0.82792	4.2	0.6809	4.3	0.68304
1.96667	0.85921	1.7	0.87684	1.03333	0.93839	0.83333	0.97275	0.7	0.98478	0.9	0.96948	1.76667	0.91048		5.23333	0.86849	5.1	0.88487	4.63333	0.87146	4.43333	0.86795	4.3	0.82679	4.23333	0.67792	4.33333	0.68028
1.96667	0.858	1.7	0.87579	1.03333	0.93786	0.83333	0.97252	0.7	0.98465	0.9	0.96922	1.76667	0.90972		5.26667	0.86751	5.13333	0.88399	4.66667	0.87114	4.46667	0.86633	4.33333	0.82522	4.26667	0.67424	4.36667	0.67889
1.96667	0.8568	1.7	0.87474	1.03333	0.93734	0.83333	0.97229	0.7	0.98452	0.9	0.96896	1.8	0.90895		5.3	0.86605	5.16667	0.88312	4.7	0.87051	4.5	0.86543	4.36667	0.82297	4.3	0.67241	4.4	0.67474
1.96667	0.8556	1.7	0.87368	1.06667	0.93681	0.83333	0.97205	0.7	0.98439	0.9	0.9687	1.8	0.90819		5.33333	0.86508	5.2	0.88225	4.73333	0.87019	4.53333	0.86489	4.4	0.82207	4.33333	0.66988	4.43333	0.67336
2	0.85439	1.7	0.87263	1.06667	0.93628	0.86667	0.97182	0.7	0.98426	0.9	0.96844	1.8	0.90742		5.43333	0.86459	5.26667	0.88051	4.76667	0.86955	4.56667	0.86381	4.43333	0.82038	4.36667	0.66781	4.46667	0.67128
2	0.85319	1.7	0.87158	1.06667	0.93576	0.86667	0.97159	0.7	0.98413	0.9	0.96818	1.8	0.90666		5.46667	0.8641	5.3	0.8792	4.8	0.86892	4.6	0.86327	4.46667	0.81937	4.4	0.66575	4.5	0.67059
2.03333	0.85199	1.7	0.87053	1.06667	0.93523	0.86667	0.97136	0.7	0.984	0.9	0.96792	1.8	0.90589		5.5	0.86313	5.33333	0.87789	4.83333	0.86796	4.63333	0.86219	4.5	0.81791	4.43333	0.66299	4.56667	0.66851
2.03333	0.85078	1.7	0.86947	1.06667	0.9347	0.86667	0.97112	0.7	0.98387	0.9	0.96766	1.8	0.90513		5.53333	0.86264	5.36667	0.87745	4.86667	0.86732	4.66667	0.86129	4.53333	0.81599	4.46667	0.66116	4.6	0.66644
2.03333	0.84958	1.7	0.86842	1.06667	0.93418	0.86667	0.97089	0.7	0.98374	0.9	0.9674	1.83333	0.90436		5.56667	0.86215	5.4	0.87658	4.9	0.86573	4.7	0.86039	4.56667	0.81442	4.5	0.65932	4.63333	0.66228
2.03333	0.84838	1.73333	0.86737	1.06667	0.93365	0.86667	0.97066	0.7	0.98361	0.9	0.96714	1.83333	0.9036		5.6	0.86167	5.43333	0.87614	4.93333	0.86446	4.73333	0.8593	4.6	0.81341	4.53333	0.65748	4.66667	0.65952
2.03333	0.84717	1.73333	0.86632	1.06667	0.93312	0.86667	0.97042	0.7	0.98348	0.9	0.96688	1.83333	0.90283		5.7	0.86118	5.46667	0.87571	4.96667	0.86319	4.76667	0.85894	4.63333	0.81206	4.56667	0.6545	4.7	0.65882
2.03333	0.84597	1.73333	0.86526	1.06667	0.9326	0.86667	0.97019	0.7	0.98335	0.9	0.96661	1.83333	0.90207		5.76667	0.86069	5.5	0.8744	5	0.86255	4.8	0.85732	4.66667	0.81093	4.6	0.65197	4.73333	0.65744
2.06667	0.84477	1.76667	0.86421	1.06667	0.93207	0.86667	0.96996	0.7	0.98322	0.9	0.96635	1.83333	0.9013		5.8	0.85826	5.56667	0.87396	5.03333	0.86064	4.83333	0.8566	4.7	0.8097	4.63333	0.64876	4.76667	0.65675
2.06667	0.84356	1.8	0.86316	1.1	0.93154	0.86667	0.96973	0.7	0.98309	0.93333	0.96609	1.86667	0.90054		5.83333	0.85728	5.6	0.87309	5.06667	0.85969	4.86667	0.85552	4.73333	0.80812	4.66667	0.64692	4.8	0.65606
2.13333	0.84236	1.8	0.86211	1.1	0.93102	0.86667	0.96949	0.7	0.98296	0.93333	0.96583	1.86667	0.89977		5.9	0.85679	5.63333	0.87178	5.1	0.85842	4.9	0.85426	4.76667	0.80598	4.7	0.64555	4.83333	0.6526
2.16667	0.84116	1.8	0.86105	1.1	0.93049	0.86667	0.96926	0.7	0.98283	0.93333	0.96557	1.86667	0.89901		5.93333	0.85582	5.66667	0.87091	5.13333	0.85778	4.93333	0.85354	4.8	0.80452	4.73333	0.64256	4.86667	0.65121
2.2	0.83995	1.83333	0.86	1.1	0.92996	0.9	0.96903	0.7	0.9827	0.93333	0.96531	1.86667	0.89824		5.96667	0.85436	5.7	0.8696	5.16667	0.85714	4.96667	0.85264	4.83333	0.80306	4.76667	0.64096	4.9	0.65052
2.2	0.83875	1.83333	0.85895	1.1	0.92944	0.9	0.96879	0.73333	0.98257	0.93333	0.96505	1.86667	0.89748		6	0.85387	5.73333	0.86917	5.2	0.85619	5	0.8521	4.86667	0.80137	4.8	0.63705	4.93333	0.64637
2.2	0.83755	1.83333	0.85789	1.1	0.92891	0.9	0.96856	0.73333	0.98244	0.93333	0.96479	1.86667	0.89671		6.06667	0.8529	5.76667	0.86873	5.23333	0.85587	5.03333	0.85066	4.9	0.80025	4.83333	0.63361	4.96667	0.64567
2.23333	0.83634	1.83333	0.85684	1.13333	0.92838	0.9	0.96833	0.73333	0.98231	0.93333	0.96453	1.86667	0.89594		6.1	0.85241	5.8	0.86786	5.26667	0.85523	5.06667	0.84922	4.93333	0.79856	4.86667	0.63154	5.03333	0.64291
2.23333	0.83514	1.83333	0.85579	1.13333	0.92786	0.9	0.9681	0.73333	0.98218	0.93333	0.96427	1.9	0.89518		6.16667	0.85144	5.83333	0.86742	5.3	0.8546	5.1	0.84796	4.96667	0.79665	4.9	0.62879	5.06667	0.64014
2.26667	0.83394	1.86667	0.85474	1.13333	0.92733	0.9	0.96786	0.73333	0.98205	0.93333	0.96401	1.9	0.89441		6.2	0.85095	5.86667	0.86611	5.33333	0.85205	5.13333	0.84669	5	0.79586	4.93333	0.62741	5.1	0.63875
2.26667	0.83273	1.86667	0.85368	1.13333	0.9268	0.9	0.96763	0.73333	0.98192	0.93333	0.96375	1.9	0.89365		6.23333	0.85046	5.9	0.86524	5.36667	0.85078	5.16667	0.84597	5.03333	0.79507	4.96667	0.62466	5.13333	0.63806
2.3	0.83153	1.86667	0.85263	1.13333	0.92628	0.9	0.9674	0.73333	0.98179	0.93333	0.96348	1.9	0.89288		6.26667	0.849	5.93333	0.86437	5.4	0.85046	5.2	0.84435	5.06667	0.79395	5	0.62305	5.2	0.6346
2.3	0.83032	1.86667	0.85158	1.13333	0.92575	0.9	0.96716	0.73333	0.98166	0.93333	0.96322	1.9	0.89212		6.3	0.84851	6	0.86306	5.43333	0.84983	5.23333	0.84327	5.1	0.79282	5.03333	0.62121	5.23333	0.63391
2.3	0.82912	1.86667	0.85053	1.13333	0.92522	0.9	0.96693	0.73333	0.98153	0.93333	0.96296	1.9	0.89135		6.36667	0.84803	6.1	0.86219	5.46667	0.84951	5.26667	0.84201	5.13333	0.79204	5.06667	0.61892	5.26667	0.63183
2.3	0.82792	1.86667	0.84947	1.16667	0.9247	0.9	0.9667	0.73333	0.9814	0.93333	0.9627	1.93333	0.89059		6.43333	0.84705	6.2	0.86132	5.5	0.84855	5.3	0.84129	5.16667	0.79091	5.1	0.61754	5.3	0.62837
2.3	0.82671	1.86667	0.84842	1.16667	0.92417	0.9	0.96646	0.73333	0.98127	0.93333	0.96244	1.93333	0.88982		6.46667	0.84657	6.23333	0.86088	5.53333	0.84728	5.33333	0.84021	5.2	0.78934	5.13333	0.61478	5.4	0.62491
2.33333	0.82551	1.86667	0.84737	1.16667	0.92364	0.9	0.96623	0.73333	0.98114	0.93333	0.96218	1.93333	0.88906		6.53333	0.84608	6.3	0.86001	5.56667	0.84696	5.36667	0.83949	5.23333	0.78788	5.16667	0.61226	5.43333	0.62353
2.33333	0.82431	1.86667	0.84632	1.16667	0.92312	0.93333	0.966	0.73333	0.98101	0.93333	0.96192	1.93333	0.88829		6.56667	0.84413	6.36667	0.85914	5.6	0.84569	5.4	0.83859	5.26667	0.78686	5.2	0.61019	5.46667	0.62007
2.36667	0.8231	1.86667	0.84526	1.16667	0.92259	0.93333	0.96577	0.73333	0.98088	0.93333	0.96166	1.93333	0.88753		6.63333	0.84218	6.43333	0.8587	5.63333	0.84537	5.43333	0.83769	5.3	0.7854	5.23333	0.6079	5.5	0.61799
2.36667	0.8219	1.86667	0.84421	1.16667	0.92206	0.93333	0.96553	0.73333	0.98075	0.93333	0.9614	1.96667	0.88676		6.66667	0.84121	6.46667	0.85826	5.7	0.84442	5.46667	0.83697	5.33333	0.78383	5.26667	0.60537	5.53333	0.61522
2.36667	0.8207	1.86667	0.84316	1.2	0.92154	0.93333	0.9653	0.73333	0.98062	0.93333	0.96114	1.96667	0.886		6.73333	0.84023	6.5	0.85739	5.73333	0.8441	5.5	0.83625	5.36667	0.78203	5.3	0.60376	5.56667	0.61453
2.36667	0.81949	1.86667	0.84211	1.2	0.92101	0.93333	0.96507	0.73333	0.98049	0.93333	0.96088	1.96667	0.88523		6.8	0.83877	6.53333	0.85696	5.76667	0.84219	5.53333	0.83589	5.4	0.78079	5.33333	0.60124	5.6	0.61384
2.36667	0.81829	1.86667	0.84105	1.2	0.92048	0.93333	0.96483	0.73333	0.98036	0.93333	0.96062	1.96667	0.88447		6.83333	0.83682	6.56667	0.85608	5.8	0.84187	5.56667	0.83534	5.43333	0.77944	5.36667	0.59986	5.63333	0.61315
2.4	0.81709	1.86667	0.84	1.2	0.91996	0.93333	0.9646	0.73333	0.98023	0.93333	0.96035	1.96667	0.8837		6.9	0.83488	6.6	0.85565	5.83333	0.84155	5.6	0.83426	5.46667	0.77832	5.4	0.59803	5.66667	0.61038
2.4	0.81588	1.86667	0.83895	1.2	0.91943	0.93333	0.96437	0.73333	0.9801	0.93333	0.96009	1.96667	0.88294		6.93333	0.8339	6.63333	0.85521	5.86667	0.8406	5.63333	0.83318	5.5	0.77629	5.43333	0.59596	5.7	0.60761
2.4	0.81468	1.9	0.83789	1.2	0.9189	0.93333	0.96414	0.73333	0.97997	0.93333	0.95983	1.96667	0.88217		7	0.83341	6.66667	0.85478	5.9	0.83901	5.66667	0.83192	5.53333	0.77528	5.46667	0.59481	5.73333	0.60484
2.4	0.81348	1.9	0.83684	1.2	0.91838	0.93333	0.9639	0.76667	0.97984	0.93333	0.95957	1.96667	0.88141		7.03333	0.83244	6.7	0.85259	5.93333	0.8371	5.7	0.83174	5.56667	0.77415	5.5	0.59206	5.76667	0.60277
2.43333	0.81227	1.9	0.83579	1.2	0.91785	0.93333	0.96367	0.76667	0.97971	0.93333	0.95931	1.96667	0.88064		7.06667	0.83147	6.73333	0.85085	5.96667	0.83646	5.73333	0.83048	5.6	0.77292	5.53333	0.59045	5.8	0.60208
2.46667	0.81107	1.9	0.83474	1.2	0.91732	0.93333	0.96344	0.76667	0.97958	0.93333	0.95905	2	0.87988		7.1	0.83098	6.76667	0.84911	6	0.83551	5.76667	0.82922	5.63333	0.77202	5.56667	0.58861	5.83333	0.6
2.46667	0.80987	1.9	0.83368	1.2	0.9168	0.93333	0.9632	0.76667	0.97945	0.93333	0.95879	2	0.87911		7.13333	0.83049	6.8	0.8478	6.03333	0.83519	5.8	0.82832	5.66667	0.771	5.6	0.58747	5.86667	0.59792
2.46667	0.80866	1.9	0.83263	1.2	0.91627	0.93333	0.96297	0.76667	0.97932	0.93333	0.95853	2	0.87835		7.23333	0.82952	6.9	0.84736	6.06667	0.83455	5.83333	0.8267	5.7	0.76965	5.63333	0.58609	5.93333	0.59654
2.5	0.80746	1.9	0.83158	1.2	0.91575	0.93333	0.96274	0.76667	0.97919	0.93333	0.95827	2	0.87758		7.26667	0.82903	6.93333	0.84693	6.1	0.83328	5.86667	0.82562	5.73333	0.76797	5.66667	0.58425	5.96667	0.59446
2.53333	0.80626	1.9	0.83053	1.23333	0.91522	0.93333	0.96251	0.76667	0.97906	0.96667	0.95801	2	0.87682		7.33333	0.82854	7	0.84562	6.13333	0.83233	5.9	0.82508	5.76667	0.76639	5.7	0.5831	6	0.59308
2.53333	0.80505	1.93333	0.82947	1.23333	0.91469	0.93333	0.96227	0.76667	0.97893	0.96667	0.95775	2	0.87605		7.36667	0.82806	7.06667	0.84518	6.2	0.83105	5.93333	0.82454	5.8	0.76403	5.73333	0.5815	6.06667	0.5917
2.53333	0.80385	1.93333	0.82842	1.23333	0.91417	0.93333	0.96204	0.76667	0.9788	0.96667	0.95749	2.03333	0.87529		7.43333	0.82708	7.1	0.84431	6.23333	0.83042	5.96667	0.824	5.83333	0.76313	5.76667	0.5792	6.1	0.59031
2.56667	0.80265	1.93333	0.82737	1.23333	0.91364	0.93333	0.96181	0.76667	0.97867	0.96667	0.95722	2.06667	0.87452		7.46667	0.8266	7.2	0.84387	6.26667	0.82946	6	0.82382	5.86667	0.76144	5.8	0.57805	6.13333	0.58962
2.6	0.80144	1.93333	0.82632	1.23333	0.91311	0.93333	0.96157	0.76667	0.97854	0.96667	0.95696	2.06667	0.87376		7.5	0.82562	7.33333	0.843	6.3	0.82883	6.03333	0.82273	5.9	0.76032	5.83333	0.5753	6.16667	0.58824
2.6	0.80024	1.96667	0.82526	1.23333	0.91259	0.93333	0.96134	0.76667	0.97841	0.96667	0.9567	2.06667	0.87299		7.6	0.82465	7.36667	0.84213	6.36667	0.82819	6.06667	0.82237	5.93333	0.75931	5.86667	0.57461	6.2	0.58616
2.63333	0.79904	2	0.82421	1.23333	0.91206	0.93333	0.96111	0.76667	0.97828	0.96667	0.95644	2.06667	0.87223		7.63333	0.82416	7.4	0.84169	6.4	0.82755	6.1	0.82111	5.96667	0.75829	5.9	0.57323	6.23333	0.58339
2.63333	0.79783	2	0.82316	1.23333	0.91153	0.93333	0.96088	0.76667	0.97814	0.96667	0.95618	2.1	0.87146		7.66667	0.82367	7.46667	0.84126	6.43333	0.82724	6.13333	0.82057	6	0.75706	5.93333	0.57208	6.26667	0.58201
2.63333	0.79663	2	0.82211	1.23333	0.91101	0.93333	0.96064	0.76667	0.97801	0.96667	0.95592	2.1	0.8707		7.7	0.82319	7.5	0.84082	6.46667	0.8266	6.16667	0.81967	6.03333	0.75627	5.96667	0.56864	6.3	0.57993
2.66667	0.79543	2	0.82105	1.23333	0.91048	0.93333	0.96041	0.76667	0.97788	0.96667	0.95566	2.1	0.86993		7.73333	0.82172	7.53333	0.83995	6.5	0.82596	6.2	0.81859	6.06667	0.75515	6	0.56543	6.33333	0.57785
2.66667	0.79422	2.03333	0.82	1.23333	0.90995	0.93333	0.96018	0.76667	0.97775	1	0.9554	2.1	0.86917		7.76667	0.82124	7.56667	0.8382	6.53333	0.82564	6.23333	0.81733	6.1	0.75413	6.03333	0.56382	6.36667	0.57578
2.66667	0.79302	2.06667	0.81895	1.23333	0.90943	0.93333	0.95994	0.76667	0.97762	1	0.95514	2.1	0.8684		7.8	0.82075	7.6	0.83733	6.56667	0.82501	6.26667	0.81589	6.13333	0.75323	6.06667	0.5629	6.4	0.5737
2.66667	0.79182	2.06667	0.81789	1.26667	0.9089	0.93333	0.95971	0.8	0.97749	1	0.95488	2.1	0.86764		7.86667	0.82026	7.63333	0.83646	6.6	0.82374	6.3	0.81553	6.16667	0.75155	6.1	0.56129	6.43333	0.57232
2.66667	0.79061	2.06667	0.81684	1.26667	0.90837	0.93333	0.95948	0.8	0.97736	1	0.95462	2.1	0.86687		7.93333	0.81929	7.73333	0.83602	6.63333	0.82246	6.33333	0.81499	6.2	0.7502	6.13333	0.559	6.5	0.56886
2.66667	0.78941	2.1	0.81579	1.26667	0.90785	0.93333	0.95925	0.8	0.97723	1	0.95436	2.13333	0.86611		8	0.8188	7.76667	0.83515	6.66667	0.82087	6.36667	0.81409	6.23333	0.74885	6.16667	0.55785	6.53333	0.56747
2.66667	0.78821	2.1	0.81474	1.26667	0.90732	0.93333	0.95901	0.8	0.9771	1	0.95409	2.13333	0.86534		8.03333	0.81783	7.93333	0.83471	6.7	0.82055	6.4	0.81301	6.26667	0.74806	6.2	0.5567	6.56667	0.56609
2.66667	0.787	2.1	0.81368	1.26667	0.90679	0.93333	0.95878	0.8	0.97697	1	0.95383	2.13333	0.86458		8.06667	0.81637	7.96667	0.83428	6.76667	0.8196	6.43333	0.81211	6.3	0.74738	6.23333	0.55441	6.6	0.5654
2.66667	0.7858	2.1	0.81263	1.26667	0.90627	0.93333	0.95855	0.8	0.97684	1	0.95357	2.13333	0.86381		8.16667	0.81588	8	0.83384	6.8	0.81896	6.46667	0.81066	6.33333	0.74671	6.26667	0.55257	6.63333	0.56471
2.66667	0.7846	2.1	0.81158	1.26667	0.90574	0.93333	0.95831	0.8	0.97671	1	0.95331	2.13333	0.86305		8.2	0.81491	8.03333	0.83341	6.83333	0.81801	6.5	0.8094	6.36667	0.74559	6.3	0.55165	6.66667	0.56332
2.66667	0.78339	2.1	0.81053	1.26667	0.90521	0.93333	0.95808	0.8	0.97658	1	0.95305	2.13333	0.86228		8.26667	0.81442	8.06667	0.83253	6.9	0.81674	6.53333	0.8085	6.4	0.74502	6.33333	0.55096	6.73333	0.56125
2.66667	0.78219	2.1	0.80947	1.26667	0.90469	0.93333	0.95785	0.8	0.97645	1	0.95279	2.13333	0.86151		8.3	0.81393	8.1	0.8321	6.93333	0.81642	6.56667	0.80814	6.43333	0.74435	6.36667	0.54936	6.76667	0.55848
2.7	0.78099	2.1	0.80842	1.26667	0.90416	0.93333	0.95762	0.8	0.97632	1	0.95253	2.13333	0.86075		8.33333	0.81296	8.16667	0.83166	6.96667	0.81578	6.6	0.80724	6.46667	0.74289	6.4	0.54844	6.8	0.5564
2.7	0.77978	2.13333	0.80737	1.26667	0.90363	0.93333	0.95738	0.8	0.97619	1	0.95227	2.16667	0.85998		8.4	0.81247	8.2	0.83123	7	0.81483	6.63333	0.80598	6.5	0.74232	6.43333	0.5466	6.83333	0.55363
2.7	0.77858	2.13333	0.80632	1.3	0.90311	0.93333	0.95715	0.8	0.97606	1	0.95201	2.16667	0.85922		8.43333	0.81198	8.36667	0.83035	7.03333	0.81387	6.66667	0.8049	6.53333	0.74109	6.46667	0.54591	6.86667	0.55156
2.7	0.77738	2.13333	0.80526	1.3	0.90258	0.93333	0.95692	0.8	0.97593	1	0.95175	2.16667	0.85845		8.46667	0.8115	8.4	0.82948	7.06667	0.8126	6.7	0.80418	6.56667	0.74064	6.5	0.54339	6.96667	0.55087
2.7	0.77617	2.13333	0.80421	1.3	0.90205	0.93333	0.95668	0.8	0.9758	1	0.95149	2.16667	0.85769		8.6	0.81101	8.53333	0.82904	7.1	0.81228	6.73333	0.8031	6.6	0.73996	6.53333	0.54178	7	0.54948
2.7	0.77497	2.13333	0.80316	1.3	0.90153	0.93333	0.95645	0.8	0.97567	1	0.95123	2.16667	0.85692		8.7	0.81052	8.56667	0.82861	7.13333	0.81133	6.76667	0.80256	6.63333	0.73929	6.56667	0.54109	7.03333	0.5481
2.7	0.77377	2.13333	0.80211	1.3	0.901	0.93333	0.95622	0.8	0.97554	1	0.95097	2.16667	0.85616		8.9	0.81003	8.6	0.82774	7.16667	0.81069	6.8	0.80184	6.66667	0.73827	6.6	0.53972	7.06667	0.54671
2.7	0.77256	2.16667	0.80105	1.3	0.90047	0.93333	0.95599	0.8	0.97541	1.03333	0.9507	2.16667	0.85539		8.93333	0.80955	8.66667	0.82686	7.2	0.81037	6.83333	0.80148	6.7	0.73726	6.63333	0.53765	7.1	0.54602
2.73333	0.77136	2.16667	0.8	1.3	0.89995	0.93333	0.95575	0.8	0.97528	1.03333	0.95044	2.16667	0.85463		8.96667	0.80857	8.73333	0.82599	7.23333	0.80974	6.86667	0.80058	6.73333	0.73636	6.66667	0.53581	7.16667	0.54394
2.73333	0.77016	2.16667	0.79895	1.3	0.89942	0.93333	0.95552	0.8	0.97515	1.03333	0.95018	2.16667	0.85386		9	0.80809	8.76667	0.82512	7.26667	0.80878	6.9	0.79986	6.76667	0.73456	6.7	0.53535	7.2	0.54256
2.73333	0.76895	2.16667	0.79789	1.3	0.89889	0.93333	0.95529	0.8	0.97502	1.03333	0.94992	2.2	0.8531		9.03333	0.80711	8.83333	0.82468	7.3	0.80815	6.93333	0.79896	6.8	0.73366	6.73333	0.53466	7.23333	0.54118
2.73333	0.76775	2.2	0.79684	1.3	0.89837	0.93333	0.95505	0.8	0.97489	1.03333	0.94966	2.2	0.85233		9.1	0.80662	8.86667	0.82425	7.36667	0.80751	6.96667	0.79769	6.83333	0.73243	6.76667	0.5326	7.26667	0.5391
2.73333	0.76655	2.2	0.79579	1.3	0.89784	0.93333	0.95482	0.8	0.97476	1.03333	0.9494	2.2	0.85157		9.13333	0.80614	8.96667	0.82381	7.4	0.80687	7	0.79715	6.86667	0.73141	6.8	0.5303	7.33333	0.53702
2.76667	0.76534	2.23333	0.79474	1.3	0.89731	0.93333	0.95459	0.8	0.97463	1.03333	0.94914	2.2	0.8508		9.16667	0.80565	9.03333	0.82338	7.43333	0.80655	7.03333	0.79589	6.9	0.73063	6.83333	0.52824	7.36667	0.53633
2.76667	0.76414	2.26667	0.79368	1.3	0.89679	0.93333	0.95435	0.8	0.9745	1.03333	0.94888	2.2	0.85004		9.2	0.80516	9.06667	0.82294	7.46667	0.8056	7.06667	0.79535	6.93333	0.73006	6.86667	0.52571	7.43333	0.53564
2.76667	0.76294	2.26667	0.79263	1.3	0.89626	0.93333	0.95412	0.8	0.97437	1.03333	0.94862	2.2	0.84927		9.23333	0.80468	9.1	0.82207	7.5	0.80528	7.1	0.79409	6.96667	0.72916	6.9	0.52502	7.46667	0.53287
2.76667	0.76173	2.3	0.79158	1.3	0.89573	0.93333	0.95389	0.83333	0.97424	1.03333	0.94836	2.2	0.84851		9.26667	0.80419	9.13333	0.82163	7.53333	0.80465	7.13333	0.79319	7	0.7286	6.93333	0.52296	7.5	0.53149
2.8	0.76053	2.3	0.79053	1.3	0.89521	0.93333	0.95366	0.83333	0.97411	1.03333	0.9481	2.2	0.84774		9.3	0.80273	9.2	0.82119	7.56667	0.80305	7.16667	0.79283	7.03333	0.72703	6.96667	0.52204	7.53333	0.5308
2.83333	0.75933	2.3	0.78947	1.3	0.89468	0.93333	0.95342	0.83333	0.97398	1.03333	0.94784	2.23333	0.84698		9.33333	0.80224	9.23333	0.82032	7.6	0.80178	7.2	0.79211	7.06667	0.72512	7	0.52043	7.63333	0.5301
2.83333	0.75812	2.3	0.78842	1.3	0.89415	0.93333	0.95319	0.83333	0.97385	1.03333	0.94757	2.23333	0.84621		9.4	0.80175	9.26667	0.81945	7.66667	0.80083	7.23333	0.79121	7.1	0.72399	7.03333	0.51951	7.66667	0.52872
2.9	0.75692	2.33333	0.78737	1.3	0.89363	0.93333	0.95296	0.83333	0.97372	1.03333	0.94731	2.23333	0.84545		9.5	0.80127	9.3	0.81858	7.73333	0.79987	7.26667	0.79031	7.13333	0.72354	7.06667	0.51768	7.7	0.52803
2.9	0.75572	2.33333	0.78632	1.3	0.8931	0.93333	0.95272	0.83333	0.97359	1.03333	0.94705	2.23333	0.84468		9.53333	0.80078	9.4	0.81771	7.76667	0.79955	7.3	0.78887	7.16667	0.72264	7.1	0.51446	7.8	0.52595
2.9	0.75451	2.33333	0.78526	1.33333	0.89258	0.93333	0.95249	0.83333	0.97346	1.03333	0.94679	2.23333	0.84392		9.56667	0.80029	9.46667	0.81727	7.8	0.79828	7.33333	0.78851	7.2	0.72084	7.13333	0.51263	7.83333	0.52457
2.96667	0.75331	2.36667	0.78421	1.33333	0.89205	0.93333	0.95226	0.83333	0.97333	1.06667	0.94653	2.23333	0.84315		9.63333	0.79981	9.5	0.81683	7.83333	0.79765	7.36667	0.78779	7.23333	0.71949	7.16667	0.51102	7.86667	0.52318
2.96667	0.75211	2.36667	0.78316	1.33333	0.89152	0.93333	0.95203	0.83333	0.9732	1.06667	0.94627	2.26667	0.84239		9.73333	0.79932	9.53333	0.81596	7.93333	0.79733	7.4	0.78707	7.26667	0.71859	7.2	0.50918	7.9	0.5218
2.96667	0.7509	2.4	0.78211	1.33333	0.891	0.93333	0.95179	0.83333	0.97307	1.06667	0.94601	2.26667	0.84162		9.8	0.79883	9.56667	0.81509	7.96667	0.79637	7.43333	0.78634	7.3	0.71803	7.23333	0.50849	7.93333	0.52111
3	0.7497	2.4	0.78105	1.33333	0.89047	0.93333	0.95156	0.83333	0.97294	1.06667	0.94575	2.26667	0.84086		9.83333	0.79786	9.6	0.81465	8.03333	0.79605	7.46667	0.78616	7.33333	0.71702	7.26667	0.50689	7.96667	0.52042
3	0.7485	2.4	0.78	1.33333	0.88994	0.93333	0.95133	0.83333	0.97281	1.06667	0.94549	2.26667	0.84009		9.93333	0.79688	9.66667	0.81422	8.06667	0.79542	7.5	0.78544	7.36667	0.71657	7.3	0.50597	8	0.51972
3.03333	0.74729	2.46667	0.77895	1.33333	0.88942	0.96667	0.95109	0.83333	0.97268	1.06667	0.94523	2.3	0.83933		9.96667	0.79591	9.73333	0.81247	8.1	0.7951	7.53333	0.78472	7.4	0.71533	7.33333	0.50505	8.03333	0.51834
3.03333	0.74609	2.46667	0.77789	1.33333	0.88889	0.96667	0.95086	0.83333	0.97255	1.06667	0.94497	2.3	0.83856		10	0.79542	9.76667	0.8116	8.13333	0.79446	7.56667	0.78328	7.43333	0.71443	7.36667	0.50436	8.06667	0.51696
3.03333	0.74489	2.5	0.77684	1.33333	0.88836	0.96667	0.95063	0.83333	0.97242	1.06667	0.94471	2.3	0.8378		10.1333	0.79493	9.83333	0.81029	8.16667	0.79415	7.6	0.78238	7.46667	0.71387	7.4	0.50344	8.1	0.51626
3.06667	0.74368	2.5	0.77579	1.33333	0.88784	0.96667	0.9504	0.83333	0.97229	1.06667	0.94444	2.3	0.83703		10.1667	0.79445	9.86667	0.80986	8.2	0.79319	7.63333	0.78166	7.5	0.71331	7.43333	0.50321	8.16667	0.51488
3.1	0.74248	2.5	0.77474	1.33333	0.88731	0.96667	0.95016	0.83333	0.97216	1.06667	0.94418	2.3	0.83627		10.2	0.79396	9.9	0.80942	8.26667	0.79287	7.66667	0.78076	7.53333	0.71263	7.46667	0.5023	8.2	0.51349
3.1	0.74128	2.53333	0.77368	1.33333	0.88678	0.96667	0.94993	0.83333	0.97203	1.1	0.94392	2.3	0.8355		10.2333	0.79347	10.1	0.80898	8.3	0.79255	7.7	0.78022	7.56667	0.71151	7.5	0.50115	8.23333	0.51211
3.1	0.74007	2.53333	0.77263	1.33333	0.88626	0.96667	0.9497	0.83333	0.9719	1.1	0.94366	2.3	0.83474		10.3	0.79299	10.1333	0.80811	8.33333	0.79224	7.73333	0.77932	7.6	0.71083	7.53333	0.49931	8.26667	0.51003
3.1	0.73887	2.53333	0.77158	1.33333	0.88573	0.96667	0.94946	0.83333	0.97177	1.1	0.9434	2.3	0.83397		10.3333	0.7925	10.2333	0.80724	8.36667	0.7916	7.76667	0.77842	7.63333	0.70982	7.56667	0.49839	8.3	0.50796
3.1	0.73767	2.53333	0.77053	1.33333	0.8852	0.96667	0.94923	0.83333	0.97164	1.1	0.94314	2.3	0.83321		10.3667	0.79201	10.2667	0.8068	8.4	0.79065	7.8	0.77788	7.66667	0.70903	7.6	0.49816	8.33333	0.50519
3.13333	0.73646	2.56667	0.76947	1.33333	0.88468	0.96667	0.949	0.83333	0.97151	1.1	0.94288	2.33333	0.83244		10.4	0.79152	10.4	0.80593	8.43333	0.79001	7.83333	0.77716	7.7	0.70791	7.63333	0.49518	8.4	0.50242
3.13333	0.73526	2.56667	0.76842	1.33333	0.88415	0.96667	0.94877	0.86667	0.97138	1.1	0.94262	2.33333	0.83168		10.5	0.79055	10.4667	0.80549	8.5	0.78969	7.86667	0.77626	7.73333	0.70678	7.66667	0.49403	8.43333	0.49965
3.13333	0.73406	2.56667	0.76737	1.33333	0.88362	0.96667	0.94853	0.86667	0.97125	1.1	0.94236	2.33333	0.83091		10.5667	0.79006	10.5667	0.80506	8.53333	0.78906	7.9	0.77536	7.76667	0.70532	7.7	0.49219	8.46667	0.49896
3.16667	0.73285	2.56667	0.76632	1.33333	0.8831	0.96667	0.9483	0.86667	0.97112	1.1	0.9421	2.36667	0.83015		10.6333	0.78958	10.6	0.80419	8.6	0.78842	7.93333	0.77518	7.8	0.70476	7.73333	0.49082	8.5	0.49758
3.16667	0.73165	2.56667	0.76526	1.33333	0.88257	0.96667	0.94807	0.86667	0.97099	1.1	0.94184	2.36667	0.82938		10.7667	0.78909	10.6333	0.80375	8.66667	0.78746	7.96667	0.77446	7.83333	0.70341	7.76667	0.49013	8.56667	0.49689
3.2	0.73045	2.6	0.76421	1.33333	0.88204	0.96667	0.94783	0.86667	0.97086	1.1	0.94158	2.36667	0.82862		10.9667	0.7886	10.6667	0.80331	8.73333	0.78619	8	0.77409	7.86667	0.70228	7.8	0.48829	8.6	0.49619
3.23333	0.72924	2.6	0.76316	1.33333	0.88152	0.96667	0.9476	0.86667	0.97073	1.1	0.94131	2.4	0.82785		11.1	0.78811	10.7333	0.80244	8.76667	0.78587	8.03333	0.77319	7.9	0.70138	7.83333	0.4876	8.63333	0.4955
3.23333	0.72804	2.6	0.76211	1.33333	0.88099	0.96667	0.94737	0.86667	0.9706	1.1	0.94105	2.4	0.82708		11.1333	0.78763	10.7667	0.80157	8.8	0.7846	8.06667	0.77265	7.93333	0.70048	7.86667	0.48623	8.66667	0.49481
3.23333	0.72684	2.6	0.76105	1.33333	0.88046	0.96667	0.94714	0.86667	0.97047	1.1	0.94079	2.4	0.82632		11.3333	0.78714	10.8333	0.80113	8.83333	0.78428	8.1	0.77229	7.96667	0.69913	7.9	0.48531	8.7	0.49412
3.26667	0.72563	2.6	0.76	1.33333	0.87994	0.96667	0.9469	0.86667	0.97034	1.1	0.94053	2.4	0.82555		11.4333	0.78665	10.9333	0.8007	8.86667	0.78301	8.13333	0.77157	8	0.69801	7.93333	0.48462	8.73333	0.49343
3.26667	0.72443	2.6	0.75895	1.33333	0.87941	0.96667	0.94667	0.86667	0.97021	1.1	0.94027	2.43333	0.82479		11.6667	0.78568	10.9667	0.80026	8.9	0.78206	8.16667	0.77085	8.03333	0.697	7.96667	0.48347	8.76667	0.49204
3.26667	0.72323	2.6	0.75789	1.33333	0.87888	0.96667	0.94644	0.86667	0.97008	1.1	0.94001	2.43333	0.82402		11.7333	0.78471	11	0.79983	8.93333	0.78174	8.2	0.76977	8.06667	0.69643	8	0.48232	8.83333	0.49135
3.26667	0.72202	2.6	0.75684	1.33333	0.87836	0.96667	0.9462	0.86667	0.96995	1.1	0.93975	2.43333	0.82326		11.7667	0.78422	11.0333	0.79895	8.96667	0.78142	8.23333	0.76887	8.1	0.69542	8.03333	0.48095	8.86667	0.49066
3.3	0.72082	2.63333	0.75579	1.36667	0.87783	0.96667	0.94597	0.86667	0.96982	1.1	0.93949	2.43333	0.82249		11.8	0.78373	11.0667	0.79852	9.03333	0.78078	8.26667	0.76815	8.13333	0.69452	8.06667	0.47911	8.9	0.48858
3.3	0.71961	2.63333	0.75474	1.36667	0.8773	0.96667	0.94574	0.86667	0.96969	1.1	0.93923	2.46667	0.82173		11.9333	0.78324	11.2	0.79808	9.06667	0.78015	8.3	0.76797	8.16667	0.69374	8.1	0.47796	8.96667	0.48581
3.33333	0.71841	2.63333	0.75368	1.36667	0.87678	0.96667	0.94551	0.86667	0.96956	1.1	0.93897	2.46667	0.82096		11.9667	0.78276	11.3333	0.79765	9.1	0.77951	8.33333	0.76581	8.2	0.69284	8.13333	0.47658	9	0.48443
3.33333	0.71721	2.66667	0.75263	1.36667	0.87625	0.96667	0.94527	0.9	0.96943	1.1	0.93871	2.46667	0.8202		12.1	0.78227	11.3667	0.79677	9.13333	0.77887	8.36667	0.76545	8.23333	0.69239	8.16667	0.47475	9.03333	0.48235
3.36667	0.716	2.66667	0.75158	1.36667	0.87572	0.96667	0.94504	0.9	0.9693	1.1	0.93845	2.46667	0.81943		12.2	0.78178	11.4	0.7959	9.16667	0.77824	8.4	0.76509	8.26667	0.69137	8.23333	0.47383	9.1	0.48097
3.36667	0.7148	2.66667	0.75053	1.36667	0.8752	0.96667	0.94481	0.9	0.96917	1.13333	0.93818	2.5	0.81867		12.2333	0.7813	11.5	0.79546	9.23333	0.77665	8.43333	0.76419	8.3	0.69047	8.26667	0.47268	9.13333	0.48028
3.43333	0.7136	2.66667	0.74947	1.36667	0.87467	0.96667	0.94457	0.9	0.96904	1.13333	0.93792	2.5	0.8179		12.3	0.78032	11.5333	0.79503	9.3	0.77601	8.46667	0.76365	8.33333	0.68935	8.3	0.47062	9.23333	0.4782
3.43333	0.71239	2.66667	0.74842	1.36667	0.87414	0.96667	0.94434	0.9	0.96891	1.13333	0.93766	2.5	0.81714		12.3333	0.77983	11.5667	0.79416	9.33333	0.77569	8.53333	0.76347	8.36667	0.68845	8.33333	0.46901	9.26667	0.47751
3.46667	0.71119	2.66667	0.74737	1.36667	0.87362	0.96667	0.94411	0.9	0.96878	1.13333	0.9374	2.5	0.81637		12.3667	0.77935	11.6	0.79372	9.5	0.77506	8.56667	0.76275	8.4	0.68789	8.36667	0.4674	9.3	0.47543
3.5	0.70999	2.66667	0.74632	1.36667	0.87309	1	0.94388	0.9	0.96865	1.13333	0.93714	2.5	0.81561		12.4333	0.77886	11.6667	0.79328	9.6	0.77442	8.6	0.76202	8.43333	0.68665	8.4	0.46625	9.33333	0.47474
3.5	0.70878	2.7	0.74526	1.36667	0.87256	1	0.94364	0.9	0.96852	1.13333	0.93688	2.5	0.81484		12.5667	0.77837	11.7333	0.79285	9.63333	0.77346	8.63333	0.76094	8.46667	0.68586	8.43333	0.46488	9.36667	0.47336
3.5	0.70758	2.7	0.74421	1.36667	0.87204	1	0.94341	0.9	0.96839	1.13333	0.93662	2.5	0.81408		12.7	0.77789	11.7667	0.79241	9.66667	0.77251	8.66667	0.76022	8.5	0.6853	8.46667	0.46281	9.4	0.47128
3.5	0.70638	2.73333	0.74316	1.4	0.87151	1	0.94318	0.9	0.96826	1.13333	0.93636	2.53333	0.81331		12.7667	0.7774	11.8	0.79023	9.73333	0.77187	8.7	0.75932	8.53333	0.68474	8.5	0.46189	9.46667	0.4699
3.56667	0.70517	2.73333	0.74211	1.4	0.87098	1	0.94294	0.9	0.96813	1.13333	0.9361	2.53333	0.81255		12.8	0.77691	11.8667	0.78936	9.76667	0.77124	8.73333	0.75896	8.56667	0.68395	8.53333	0.46097	9.5	0.46851
3.56667	0.70397	2.73333	0.74105	1.4	0.87046	1	0.94271	0.9	0.968	1.13333	0.93584	2.53333	0.81178		12.9333	0.77642	11.9333	0.78849	9.8	0.7706	8.76667	0.75878	8.6	0.68294	8.56667	0.4596	9.56667	0.46713
3.56667	0.70277	2.73333	0.74	1.4	0.86993	1	0.94248	0.9	0.96787	1.13333	0.93558	2.53333	0.81102		13	0.77594	12.0333	0.78805	9.83333	0.76869	8.8	0.75788	8.63333	0.68215	8.6	0.45891	9.63333	0.46574
3.56667	0.70156	2.73333	0.73895	1.4	0.8694	1	0.94224	0.9	0.96774	1.13333	0.93532	2.56667	0.81025		13.0667	0.77448	12.1333	0.78761	9.86667	0.76806	8.83333	0.75734	8.66667	0.68136	8.63333	0.45822	9.66667	0.46505
3.56667	0.70036	2.76667	0.73789	1.4	0.86888	1	0.94201	0.9	0.96761	1.13333	0.93505	2.56667	0.80949		13.1333	0.77399	12.2667	0.78674	9.9	0.76742	8.86667	0.75554	8.7	0.68001	8.66667	0.45707	9.7	0.46367
3.6	0.69916	2.76667	0.73684	1.4	0.86835	1	0.94178	0.9	0.96748	1.13333	0.93479	2.56667	0.80872		13.1667	0.7735	12.3333	0.78543	9.96667	0.7671	8.9	0.75536	8.73333	0.679	8.7	0.455	9.73333	0.46228
3.63333	0.69795	2.76667	0.73579	1.4	0.86783	1	0.94155	0.9	0.96735	1.16667	0.93453	2.56667	0.80796		13.2667	0.77302	12.4333	0.785	10	0.76583	8.93333	0.75446	8.76667	0.67844	8.73333	0.45386	9.76667	0.46159
3.63333	0.69675	2.76667	0.73474	1.4	0.8673	1	0.94131	0.9	0.96722	1.16667	0.93427	2.56667	0.80719		13.3	0.77253	12.4667	0.78456	10.0333	0.76519	8.96667	0.75392	8.8	0.67765	8.76667	0.45317	9.8	0.4609
3.66667	0.69555	2.76667	0.73368	1.4	0.86677	1	0.94108	0.9	0.96709	1.16667	0.93401	2.56667	0.80643		13.3667	0.77204	12.5667	0.78369	10.0667	0.76456	9.03333	0.75302	8.83333	0.67686	8.8	0.45202	9.83333	0.46021
3.66667	0.69434	2.8	0.73263	1.4	0.86625	1	0.94085	0.9	0.96696	1.16667	0.93375	2.56667	0.80566		13.4	0.77155	12.7	0.78325	10.1	0.76328	9.06667	0.7523	8.86667	0.67641	8.83333	0.45087	9.9	0.45813
3.66667	0.69314	2.8	0.73158	1.4	0.86572	1	0.94061	0.9	0.96683	1.16667	0.93349	2.56667	0.8049		13.5	0.77107	12.7333	0.78282	10.1333	0.76297	9.1	0.75158	8.9	0.67506	8.86667	0.45041	9.96667	0.45675
3.66667	0.69194	2.8	0.73053	1.4	0.86519	1	0.94038	0.9	0.9667	1.16667	0.93323	2.56667	0.80413		13.6333	0.77058	12.8	0.78238	10.2333	0.76265	9.13333	0.75086	8.93333	0.67439	8.9	0.44972	10	0.45606
3.7	0.69073	2.8	0.72947	1.4	0.86467	1	0.94015	0.9	0.96657	1.16667	0.93297	2.56667	0.80337		13.7	0.77009	12.8333	0.78151	10.2667	0.76169	9.16667	0.74977	8.96667	0.6736	8.93333	0.44812	10.0333	0.45467
3.7	0.68953	2.8	0.72842	1.4	0.86414	1	0.93992	0.9	0.96644	1.16667	0.93271	2.56667	0.8026		13.7333	0.76961	12.9667	0.78107	10.3	0.76137	9.2	0.74905	9	0.67327	8.96667	0.44582	10.0667	0.45329
3.7	0.68833	2.8	0.72737	1.4	0.86361	1	0.93968	0.9	0.96631	1.16667	0.93245	2.6	0.80184		13.7667	0.76912	13.0333	0.7802	10.3333	0.76106	9.23333	0.74869	9.03333	0.67169	9	0.44536	10.1333	0.4519
3.7	0.68712	2.8	0.72632	1.4	0.86309	1	0.93945	0.9	0.96618	1.16667	0.93219	2.6	0.80107		13.8667	0.76863	13.1667	0.77976	10.3667	0.7601	9.26667	0.74779	9.06667	0.67113	9.03333	0.44307	10.1667	0.45121
3.73333	0.68592	2.8	0.72526	1.43333	0.86256	1	0.93922	0.9	0.96605	1.16667	0.93192	2.6	0.80031		14.0333	0.76766	13.2	0.77933	10.4	0.75915	9.3	0.74743	9.1	0.66967	9.06667	0.44215	10.2	0.44844
3.73333	0.68472	2.8	0.72421	1.43333	0.86203	1	0.93898	0.9	0.96592	1.16667	0.93166	2.6	0.79954		14.0667	0.76717	13.2333	0.77889	10.5	0.75851	9.33333	0.74707	9.13333	0.66877	9.1	0.44146	10.3	0.44706
3.73333	0.68351	2.83333	0.72316	1.43333	0.86151	1	0.93875	0.9	0.96579	1.16667	0.9314	2.6	0.79878		14.1667	0.76668	13.2667	0.77846	10.5333	0.75787	9.36667	0.74581	9.16667	0.66798	9.13333	0.44054	10.4667	0.44567
3.73333	0.68231	2.83333	0.72211	1.43333	0.86098	1	0.93852	0.9	0.96566	1.16667	0.93114	2.6	0.79801		14.2667	0.7662	13.4	0.77802	10.5667	0.75724	9.4	0.74455	9.2	0.66742	9.16667	0.43939	10.5333	0.44498
3.73333	0.68111	2.83333	0.72105	1.43333	0.86045	1	0.93829	0.9	0.96553	1.16667	0.93088	2.6	0.79725		14.4	0.76571	13.4333	0.77715	10.6	0.75565	9.43333	0.74329	9.23333	0.66685	9.2	0.43802	10.5667	0.44429
3.73333	0.6799	2.83333	0.72	1.43333	0.85993	1	0.93805	0.93333	0.9654	1.16667	0.93062	2.6	0.79648		14.4333	0.76522	13.5667	0.77671	10.6667	0.75533	9.46667	0.74275	9.26667	0.66629	9.23333	0.43733	10.6	0.44291
3.73333	0.6787	2.86667	0.71895	1.43333	0.8594	1	0.93782	0.93333	0.96527	1.16667	0.93036	2.63333	0.79572		14.5667	0.76425	13.6	0.77628	10.7	0.75469	9.56667	0.74203	9.3	0.66517	9.26667	0.43641	10.7	0.44221
3.73333	0.6775	2.86667	0.71789	1.46667	0.85887	1	0.93759	0.93333	0.96514	1.2	0.9301	2.63333	0.79495		14.6667	0.76376	13.6333	0.77584	10.7333	0.75437	9.6	0.74131	9.33333	0.66393	9.3	0.43572	10.7333	0.44083
3.73333	0.67629	2.86667	0.71684	1.46667	0.85835	1	0.93735	0.93333	0.96501	1.2	0.92984	2.63333	0.79419		14.7667	0.76327	13.7333	0.77497	10.7667	0.75406	9.63333	0.74059	9.36667	0.66359	9.33333	0.43457	10.7667	0.43806
3.76667	0.67509	2.86667	0.71579	1.46667	0.85782	1	0.93712	0.93333	0.96488	1.2	0.92958	2.63333	0.79342		14.8333	0.76279	13.8667	0.7741	10.8333	0.75374	9.66667	0.74041	9.4	0.66281	9.36667	0.43365	10.8	0.43668
3.76667	0.67389	2.9	0.71474	1.46667	0.85729	1.03333	0.93689	0.93333	0.96475	1.2	0.92932	2.63333	0.79265		15.1667	0.7623	13.9	0.77366	10.8667	0.7531	9.7	0.73987	9.43333	0.66236	9.4	0.4332	10.8333	0.43529
3.76667	0.67268	2.93333	0.71368	1.46667	0.85677	1.03333	0.93666	0.93333	0.96462	1.2	0.92906	2.63333	0.79189		15.2	0.76181	13.9333	0.77322	10.9	0.75278	9.73333	0.73951	9.46667	0.66112	9.43333	0.43136	10.9333	0.4346
3.8	0.67148	2.93333	0.71263	1.46667	0.85624	1.03333	0.93642	0.93333	0.96449	1.2	0.92879	2.63333	0.79112		15.3	0.76132	13.9667	0.77279	10.9667	0.75247	9.76667	0.73825	9.5	0.65999	9.46667	0.42952	11.0333	0.43391
3.8	0.67028	2.93333	0.71158	1.46667	0.85571	1.03333	0.93619	0.93333	0.96436	1.2	0.92853	2.66667	0.79036		15.3667	0.76035	14.0333	0.77191	11	0.75183	9.8	0.73789	9.53333	0.65932	9.5	0.42769	11.0667	0.43322
3.83333	0.66907	2.93333	0.71053	1.46667	0.85519	1.03333	0.93596	0.93333	0.96423	1.2	0.92827	2.66667	0.78959		15.4333	0.75986	14.2	0.77148	11.0333	0.75151	9.83333	0.73698	9.56667	0.65864	9.53333	0.42631	11.1	0.43183
3.86667	0.66787	2.93333	0.70947	1.46667	0.85466	1.03333	0.93572	0.93333	0.9641	1.2	0.92801	2.66667	0.78883		15.7333	0.75938	14.2667	0.77017	11.0667	0.75087	9.86667	0.73662	9.6	0.65786	9.56667	0.42516	11.1333	0.43114
3.86667	0.66667	2.96667	0.70842	1.46667	0.85413	1.03333	0.93549	0.93333	0.96397	1.2	0.92775	2.66667	0.78806		15.7667	0.75889	14.3333	0.7693	11.1	0.75024	9.9	0.73644	9.63333	0.65718	9.6	0.42401	11.1667	0.43045
3.86667	0.66546	2.96667	0.70737	1.46667	0.85361	1.03333	0.93526	0.93333	0.96384	1.2	0.92749	2.66667	0.7873		15.8333	0.7584	14.4667	0.76886	11.1667	0.7496	9.93333	0.73572	9.66667	0.65628	9.63333	0.42332	11.2333	0.42976
3.86667	0.66426	2.96667	0.70632	1.46667	0.85308	1.03333	0.93503	0.93333	0.9637	1.2	0.92723	2.66667	0.78653		15.8667	0.75792	14.6333	0.76843	11.2	0.74928	9.96667	0.735	9.7	0.65583	9.66667	0.42218	11.3	0.42907
3.9	0.66306	2.96667	0.70526	1.46667	0.85255	1.03333	0.93479	0.93333	0.96357	1.2	0.92697	2.66667	0.78577		16	0.75743	14.6667	0.76799	11.2333	0.74897	10	0.73464	9.73333	0.65471	9.7	0.42149	11.3333	0.42768
3.93333	0.66185	3	0.70421	1.46667	0.85203	1.03333	0.93456	0.93333	0.96344	1.23333	0.92671	2.7	0.785		16.0333	0.75694	15	0.76625	11.3333	0.74833	10.0333	0.73374	9.76667	0.65392	9.73333	0.42034	11.3667	0.42699
3.96667	0.66065	3	0.70316	1.46667	0.8515	1.03333	0.93433	0.93333	0.96331	1.23333	0.92645	2.7	0.78424		16.2	0.75645	15.0333	0.76537	11.3667	0.74801	10.0667	0.73302	9.8	0.65302	9.76667	0.41988	11.4	0.4263
3.96667	0.65945	3	0.70211	1.46667	0.85097	1.03333	0.93409	0.93333	0.96318	1.23333	0.92619	2.7	0.78347		16.2333	0.75597	15.1333	0.76494	11.4	0.74769	10.1	0.73266	9.83333	0.65235	9.8	0.41873	11.4333	0.42422
4	0.65824	3.03333	0.70105	1.5	0.85045	1.03333	0.93386	0.93333	0.96305	1.23333	0.92593	2.7	0.78271		16.2667	0.75548	15.1667	0.76363	11.4333	0.74738	10.1333	0.7323	9.86667	0.65133	9.83333	0.41736	11.5	0.42353
4	0.65704	3.03333	0.7	1.5	0.84992	1.03333	0.93363	0.93333	0.96292	1.23333	0.92567	2.7	0.78194		16.3	0.75499	15.2667	0.76319	11.5	0.74706	10.1667	0.73122	9.9	0.65055	9.86667	0.41575	11.5333	0.42284
4	0.65584	3.03333	0.69895	1.5	0.84939	1.03333	0.9334	0.93333	0.96279	1.23333	0.9254	2.7	0.78118		16.3667	0.75451	15.3667	0.76232	11.5333	0.74674	10.2	0.7305	9.93333	0.64987	9.9	0.41529	11.5667	0.42215
4.03333	0.65463	3.06667	0.69789	1.5	0.84887	1.03333	0.93316	0.93333	0.96266	1.23333	0.92514	2.7	0.78041		16.4667	0.75402	15.4	0.76188	11.5667	0.74642	10.2333	0.72978	9.96667	0.64886	9.93333	0.41368	11.6333	0.42145
4.03333	0.65343	3.06667	0.69684	1.5	0.84834	1.03333	0.93293	0.93333	0.96253	1.23333	0.92488	2.7	0.77965		16.5	0.75304	15.4333	0.76145	11.6333	0.74578	10.2667	0.72906	10	0.64773	9.96667	0.41276	11.6667	0.42007
4.06667	0.65223	3.06667	0.69579	1.5	0.84781	1.03333	0.9327	0.93333	0.9624	1.23333	0.92462	2.7	0.77888		16.5667	0.75256	15.5333	0.76101	11.6667	0.74483	10.3	0.72852	10.0333	0.64695	10	0.41139	11.7	0.41869
4.06667	0.65102	3.06667	0.69474	1.5	0.84729	1.03333	0.93246	0.93333	0.96227	1.23333	0.92436	2.7	0.77812		16.7	0.75207	15.6	0.76014	11.7	0.74451	10.3333	0.72798	10.0667	0.64638	10.0333	0.4107	11.7333	0.41799
4.1	0.64982	3.1	0.69368	1.5	0.84676	1.03333	0.93223	0.93333	0.96214	1.23333	0.9241	2.7	0.77735		16.8333	0.75158	15.7	0.7597	11.7667	0.74419	10.3667	0.72726	10.1	0.64582	10.0667	0.40932	11.7667	0.4173
4.1	0.64862	3.1	0.69263	1.5	0.84623	1.03333	0.932	0.93333	0.96201	1.23333	0.92384	2.73333	0.77659		17.0667	0.7511	15.7333	0.75883	11.8333	0.74356	10.4	0.7269	10.1333	0.64503	10.1	0.40794	11.8333	0.41661
4.13333	0.64741	3.13333	0.69158	1.5	0.84571	1.06667	0.93177	0.93333	0.96188	1.23333	0.92358	2.73333	0.77582		17.1	0.75061	15.9333	0.7584	11.8667	0.74324	10.4333	0.72654	10.1667	0.64425	10.1333	0.40771	11.9	0.41522
4.13333	0.64621	3.13333	0.69053	1.5	0.84518	1.06667	0.93153	0.93333	0.96175	1.26667	0.92332	2.73333	0.77506		17.1333	0.75012	16	0.75796	11.9	0.74292	10.4667	0.72618	10.2	0.64368	10.1667	0.40702	11.9667	0.41453
4.16667	0.64501	3.16667	0.68947	1.5	0.84466	1.06667	0.9313	0.93333	0.96162	1.26667	0.92306	2.73333	0.77429		17.2333	0.74963	16.0333	0.75752	11.9667	0.7426	10.5	0.72545	10.2333	0.64335	10.2	0.40611	12	0.41384
4.16667	0.6438	3.2	0.68842	1.53333	0.84413	1.06667	0.93107	0.93333	0.96149	1.26667	0.9228	2.73333	0.77353		17.3667	0.74915	16.1	0.75709	12.0333	0.74228	10.5333	0.72509	10.2667	0.6429	10.2333	0.40542	12.0333	0.41246
4.16667	0.6426	3.2	0.68737	1.53333	0.8436	1.06667	0.93083	0.93333	0.96136	1.26667	0.92254	2.73333	0.77276		17.4	0.74817	16.2667	0.75621	12.0667	0.74197	10.5667	0.72437	10.3	0.64177	10.2667	0.4045	12.0667	0.41176
4.2	0.6414	3.2	0.68632	1.53333	0.84308	1.06667	0.9306	0.93333	0.96123	1.26667	0.92227	2.73333	0.772		17.5	0.74769	16.3667	0.75534	12.2	0.74133	10.6	0.72365	10.3333	0.64144	10.3	0.40381	12.1	0.41038
4.2	0.64019	3.2	0.68526	1.53333	0.84255	1.06667	0.93037	0.93333	0.9611	1.26667	0.92201	2.73333	0.77123		17.7	0.74623	16.4	0.75491	12.2333	0.74069	10.6333	0.72293	10.3667	0.64121	10.3333	0.40335	12.1333	0.409
4.23333	0.63899	3.2	0.68421	1.53333	0.84202	1.06667	0.93014	0.93333	0.96097	1.26667	0.92175	2.76667	0.77047		17.7333	0.74574	16.5	0.75403	12.2667	0.74006	10.6667	0.72221	10.4	0.64054	10.3667	0.40266	12.2	0.40761
4.23333	0.63779	3.23333	0.68316	1.53333	0.8415	1.06667	0.9299	0.93333	0.96084	1.26667	0.92149	2.76667	0.7697		17.7667	0.74525	16.5333	0.7536	12.3	0.73942	10.7	0.72131	10.4333	0.63975	10.4	0.40152	12.2333	0.40623
4.23333	0.63658	3.26667	0.68211	1.53333	0.84097	1.06667	0.92967	0.93333	0.96071	1.26667	0.92123	2.76667	0.76894		17.8667	0.74476	16.6	0.75316	12.3333	0.73815	10.7333	0.72077	10.4667	0.6384	10.4333	0.40083	12.2667	0.40484
4.23333	0.63538	3.26667	0.68105	1.53333	0.84044	1.06667	0.92944	0.93333	0.96058	1.26667	0.92097	2.76667	0.76817		17.9333	0.74428	16.8	0.75229	12.3667	0.73783	10.7667	0.72059	10.5	0.63795	10.4667	0.40037	12.3	0.40415
4.3	0.63418	3.26667	0.68	1.53333	0.83992	1.06667	0.9292	0.93333	0.96045	1.26667	0.92071	2.76667	0.76741		18	0.74379	16.8333	0.75185	12.4	0.73751	10.8	0.72005	10.5333	0.63671	10.5	0.39991	12.3333	0.40277
4.3	0.63297	3.3	0.67895	1.53333	0.83939	1.06667	0.92897	0.93333	0.96032	1.26667	0.92045	2.8	0.76664		18.1	0.7433	17	0.75098	12.4333	0.73719	10.8333	0.71933	10.5667	0.63547	10.5333	0.39945	12.4667	0.40138
4.33333	0.63177	3.3	0.67789	1.53333	0.83886	1.06667	0.92874	0.93333	0.96019	1.26667	0.92019	2.8	0.76588		18.3667	0.74282	17.1333	0.75055	12.5333	0.73688	10.8667	0.71861	10.6	0.63469	10.5667	0.39899	12.5	0.40069
4.33333	0.63057	3.3	0.67684	1.53333	0.83834	1.06667	0.9285	0.93333	0.96006	1.26667	0.91993	2.83333	0.76511		18.4	0.74233	17.2667	0.75011	12.6667	0.7356	10.9	0.71825	10.6333	0.63401	10.6	0.39738	12.6333	0.4
4.33333	0.62936	3.3	0.67579	1.53333	0.83781	1.06667	0.92827	0.93333	0.95993	1.26667	0.91967	2.83333	0.76435		18.4667	0.74184	17.5	0.74967	12.7333	0.73465	10.9333	0.71753	10.6667	0.63277	10.6333	0.39601	12.6667	0.39931
4.33333	0.62816	3.3	0.67474	1.53333	0.83728	1.06667	0.92804	0.93333	0.9598	1.26667	0.91941	2.83333	0.76358		18.5	0.74135	17.7	0.74924	12.7667	0.73433	10.9667	0.71735	10.7	0.63221	10.6667	0.39555	12.7333	0.39862
4.33333	0.62696	3.3	0.67368	1.56667	0.83676	1.06667	0.92781	0.93333	0.95967	1.26667	0.91914	2.83333	0.76282		18.5667	0.74087	17.7667	0.74836	12.8	0.73338	11	0.71681	10.7333	0.6312	10.7	0.39532	12.7667	0.39792
4.33333	0.62575	3.3	0.67263	1.56667	0.83623	1.06667	0.92757	0.93333	0.95954	1.26667	0.91888	2.83333	0.76205		18.6333	0.73941	17.8667	0.74793	12.8667	0.73306	11.0333	0.71591	10.7667	0.6303	10.7333	0.3944	12.8667	0.39723
4.33333	0.62455	3.33333	0.67158	1.56667	0.8357	1.06667	0.92734	0.93333	0.95941	1.26667	0.91862	2.83333	0.76129		18.6667	0.73892	18.0333	0.74749	12.9	0.73274	11.0667	0.71537	10.8	0.62974	10.7667	0.39371	12.9	0.39654
4.36667	0.62335	3.33333	0.67053	1.56667	0.83518	1.1	0.92711	0.93333	0.95928	1.3	0.91836	2.83333	0.76052		18.7333	0.73794	18.2333	0.74706	12.9333	0.73147	11.1	0.71483	10.8333	0.6285	10.8	0.39325	12.9667	0.39585
4.36667	0.62214	3.33333	0.66947	1.56667	0.83465	1.1	0.92687	0.93333	0.95915	1.3	0.9181	2.86667	0.75976		18.8	0.73697	18.4667	0.74662	12.9667	0.73083	11.1333	0.71411	10.8667	0.62726	10.8333	0.39233	13	0.39377
4.36667	0.62094	3.33333	0.66842	1.56667	0.83412	1.1	0.92664	0.93333	0.95902	1.3	0.91784	2.86667	0.75899		18.8667	0.73648	18.5	0.74618	13.0333	0.72988	11.1667	0.71357	10.9	0.62636	10.9	0.39187	13.0333	0.39308
4.4	0.61974	3.36667	0.66737	1.56667	0.8336	1.1	0.92641	0.93333	0.95889	1.3	0.91758	2.86667	0.75822		18.9	0.736	18.5667	0.74575	13.0667	0.72924	11.2	0.71284	10.9333	0.62558	10.9333	0.39141	13.1	0.39239
4.4	0.61853	3.4	0.66632	1.56667	0.83307	1.1	0.92618	0.93333	0.95876	1.3	0.91732	2.86667	0.75746		18.9333	0.73502	18.7	0.74531	13.1	0.72892	11.2333	0.71158	10.9667	0.62524	10.9667	0.3905	13.1667	0.3917
4.43333	0.61733	3.4	0.66526	1.56667	0.83254	1.1	0.92594	0.93333	0.95863	1.3	0.91706	2.86667	0.75669		19.0667	0.73453	18.8	0.74488	13.1333	0.7286	11.2667	0.71122	11	0.62456	11	0.38912	13.3	0.39031
4.46667	0.61613	3.4	0.66421	1.56667	0.83202	1.1	0.92571	0.93333	0.9585	1.3	0.9168	2.86667	0.75593		19.1667	0.73405	18.9	0.74444	13.2	0.72829	11.3	0.71086	11.0333	0.624	11.0333	0.38889	13.3333	0.38962
4.5	0.61492	3.43333	0.66316	1.56667	0.83149	1.1	0.92548	0.93333	0.95837	1.3	0.91654	2.86667	0.75516		19.3	0.73307	18.9333	0.74357	13.2333	0.72797	11.3333	0.71032	11.0667	0.62299	11.0667	0.38797	13.4333	0.38754
4.5	0.61372	3.43333	0.66211	1.56667	0.83096	1.1	0.92524	0.93333	0.95824	1.3	0.91628	2.86667	0.7544		19.5333	0.73259	19.0333	0.74313	13.2667	0.72765	11.3667	0.70996	11.1	0.62231	11.1	0.38751	13.4667	0.38547
4.5	0.61252	3.43333	0.66105	1.56667	0.83044	1.1	0.92501	0.93333	0.95811	1.3	0.91601	2.86667	0.75363		19.6667	0.7321	19.1	0.74226	13.3	0.72701	11.4	0.70924	11.1333	0.62175	11.1333	0.38705	13.5	0.38478
4.5	0.61131	3.43333	0.66	1.56667	0.82991	1.1	0.92478	0.93333	0.95798	1.3	0.91575	2.86667	0.75287		19.8	0.73161	19.1667	0.74182	13.3667	0.72669	11.4333	0.70834	11.1667	0.62153	11.1667	0.38636	13.5667	0.38408
4.5	0.61011	3.43333	0.65895	1.56667	0.82938	1.1	0.92455	0.93333	0.95785	1.3	0.91549	2.86667	0.7521		19.8333	0.73064	19.2667	0.74139	13.4667	0.72638	11.4667	0.7078	11.2	0.62108	11.2	0.38499	13.6	0.38339
4.53333	0.6089	3.43333	0.65789	1.56667	0.82886	1.1	0.92431	0.93333	0.95772	1.3	0.91523	2.9	0.75134		20.2333	0.72966	19.4333	0.74095	13.5333	0.72574	11.5	0.70762	11.2333	0.62029	11.2333	0.38407	13.6667	0.3827
4.53333	0.6077	3.5	0.65684	1.56667	0.82833	1.1	0.92408	0.93333	0.95759	1.3	0.91497	2.9	0.75057		20.3333	0.72918	19.6667	0.74008	13.5667	0.7251	11.5333	0.70726	11.2667	0.61939	11.2667	0.38315	13.7	0.38131
4.56667	0.6065	3.53333	0.65579	1.56667	0.8278	1.1	0.92385	0.93333	0.95746	1.33333	0.91471	2.9	0.74981		20.5	0.72869	19.7	0.73964	13.6	0.72479	11.5667	0.7069	11.3	0.61838	11.3	0.38269	13.7667	0.38062
4.6	0.60529	3.53333	0.65474	1.6	0.82728	1.1	0.92361	0.93333	0.95733	1.33333	0.91445	2.9	0.74904		20.6333	0.7282	19.8333	0.73921	13.6333	0.72447	11.6	0.70654	11.3333	0.61759	11.3333	0.38154	13.8	0.37993
4.63333	0.60409	3.53333	0.65368	1.6	0.82675	1.1	0.92338	0.93333	0.9572	1.33333	0.91419	2.93333	0.74828		20.7	0.72772	19.8667	0.73877	13.6667	0.72415	11.6333	0.70564	11.3667	0.61725	11.3667	0.38108	13.8667	0.37855
4.63333	0.60289	3.53333	0.65263	1.6	0.82622	1.1	0.92315	0.93333	0.95707	1.33333	0.91393	2.93333	0.74751		20.9	0.72723	20.0333	0.73833	13.7	0.72383	11.6667	0.70492	11.4	0.6168	11.4	0.37971	13.9	0.37716
4.63333	0.60168	3.53333	0.65158	1.6	0.8257	1.1	0.92292	0.93333	0.95694	1.33333	0.91367	2.93333	0.74675		20.9667	0.72674	20.1	0.7379	13.7333	0.72351	11.7	0.70456	11.4333	0.61613	11.4333	0.37856	14	0.37647
4.66667	0.60048	3.56667	0.65053	1.6	0.82517	1.1	0.92268	0.93333	0.95681	1.33333	0.91341	2.93333	0.74598		21	0.72625	20.3333	0.73703	13.8	0.72319	11.7333	0.70402	11.4667	0.61568	11.4667	0.37787	14.1	0.37578
4.8	0.59928	3.56667	0.64947	1.6	0.82464	1.1	0.92245	0.93333	0.95668	1.33333	0.91315	2.93333	0.74522		21.0333	0.72577	20.4	0.73615	14.0333	0.72256	11.7667	0.70276	11.5	0.61489	11.5333	0.37672	14.2667	0.37509
4.8	0.59807	3.56667	0.64842	1.6	0.82412	1.1	0.92222	0.93333	0.95655	1.33333	0.91288	2.93333	0.74445		21.1	0.72528	20.4667	0.73572	14.0667	0.72192	11.8	0.70258	11.5333	0.61365	11.5667	0.37557	14.3	0.37439
4.8	0.59687	3.6	0.64737	1.6	0.82359	1.1	0.92198	0.93333	0.95642	1.33333	0.91262	2.93333	0.74369		21.2	0.72431	20.5667	0.73528	14.1333	0.7216	11.8333	0.7024	11.5667	0.61287	11.6	0.37511	14.3333	0.37301
4.83333	0.59567	3.6	0.64632	1.6	0.82306	1.1	0.92175	0.93333	0.95629	1.33333	0.91236	2.93333	0.74292		21.2333	0.72382	20.7	0.73485	14.1667	0.72129	11.8667	0.7015	11.6	0.61242	11.6333	0.37397	14.3667	0.37232
4.86667	0.59446	3.63333	0.64526	1.6	0.82254	1.1	0.92152	0.93333	0.95616	1.33333	0.9121	2.96667	0.74216		21.3	0.72333	20.8333	0.73354	14.2667	0.72033	11.9	0.70113	11.6333	0.61185	11.6667	0.37351	14.4667	0.37163
4.93333	0.59326	3.63333	0.64421	1.6	0.82201	1.1	0.92129	0.93333	0.95603	1.33333	0.91184	2.96667	0.74139		21.4667	0.72284	20.8667	0.73266	14.3	0.72001	11.9333	0.70077	11.6667	0.61129	11.7	0.37259	14.5	0.37093
4.93333	0.59206	3.63333	0.64316	1.63333	0.82148	1.1	0.92105	0.93333	0.9559	1.33333	0.91158	2.96667	0.74063		21.6333	0.72236	21.1	0.73223	14.3333	0.71874	11.9667	0.70023	11.7	0.61028	11.7333	0.37213	14.5667	0.37024
4.96667	0.59085	3.66667	0.64211	1.63333	0.82096	1.1	0.92082	0.93333	0.95577	1.33333	0.91132	2.96667	0.73986		21.7333	0.72187	21.2	0.73179	14.4667	0.71842	12	0.69951	11.7333	0.60994	11.7667	0.37167	14.6	0.36817
5	0.58965	3.66667	0.64105	1.63333	0.82043	1.1	0.92059	0.93333	0.95564	1.33333	0.91106	2.96667	0.7391		21.7667	0.7209	21.5333	0.73136	14.5333	0.7181	12.0333	0.69915	11.7667	0.60949	11.8	0.37029	14.6333	0.36609
5.03333	0.58845	3.7	0.64	1.63333	0.81991	1.13333	0.92035	0.93333	0.95551	1.33333	0.9108	2.96667	0.73833		21.8	0.72041	21.6	0.73092	14.5667	0.71747	12.0667	0.69861	11.8	0.60848	11.8333	0.36915	14.7	0.36401
5.03333	0.58724	3.7	0.63895	1.66667	0.81938	1.13333	0.92012	0.93333	0.95538	1.33333	0.91054	2.96667	0.73757		21.8667	0.71992	21.7	0.73048	14.7	0.71715	12.1	0.69771	11.8333	0.60758	11.8667	0.36869	14.7333	0.36332
5.03333	0.58604	3.73333	0.63789	1.66667	0.81885	1.13333	0.91989	0.93333	0.95525	1.33333	0.91028	2.96667	0.7368		22.0667	0.71943	21.7333	0.72961	14.7333	0.71683	12.1333	0.69717	11.8667	0.60702	11.9	0.36823	14.7667	0.36263
5.03333	0.58484	3.73333	0.63684	1.66667	0.81833	1.13333	0.91966	0.93333	0.95512	1.33333	0.91002	2.96667	0.73604		22.1	0.71895	21.9667	0.72918	14.7667	0.71651	12.1667	0.69645	11.9	0.60646	11.9667	0.36708	14.8667	0.36125
5.06667	0.58363	3.73333	0.63579	1.66667	0.8178	1.13333	0.91942	0.93333	0.95499	1.33333	0.90975	2.96667	0.73527		22.2333	0.71797	22.1667	0.72874	14.8	0.71619	12.2	0.69591	11.9333	0.60556	12	0.36593	14.9	0.35917
5.1	0.58243	3.73333	0.63474	1.66667	0.81727	1.13333	0.91919	0.96667	0.95486	1.33333	0.90949	2.96667	0.73451		22.3	0.71749	22.4667	0.7283	14.8667	0.71556	12.2333	0.69537	11.9667	0.60488	12.0333	0.36524	14.9333	0.35848
5.1	0.58123	3.73333	0.63368	1.66667	0.81675	1.13333	0.91896	0.96667	0.95473	1.33333	0.90923	3	0.73374		22.3333	0.717	22.5667	0.72787	14.9333	0.71524	12.2667	0.69465	12	0.60376	12.0667	0.36501	14.9667	0.35779
5.1	0.58002	3.73333	0.63263	1.66667	0.81622	1.13333	0.91872	0.96667	0.9546	1.33333	0.90897	3	0.73298		22.4333	0.71651	22.9	0.72743	14.9667	0.7146	12.3	0.69447	12.0333	0.60286	12.1	0.3641	15.0333	0.35571
5.13333	0.57882	3.73333	0.63158	1.66667	0.81569	1.13333	0.91849	0.96667	0.95447	1.33333	0.90871	3	0.73221		22.9333	0.71603	22.9333	0.727	15	0.71429	12.3333	0.69429	12.0667	0.60218	12.1333	0.36318	15.1333	0.35433
5.13333	0.57762	3.76667	0.63053	1.66667	0.81517	1.13333	0.91826	0.96667	0.95434	1.33333	0.90845	3	0.73145		23.1	0.71505	23.1	0.72656	15.0333	0.71397	12.4	0.69375	12.1	0.60128	12.1667	0.36249	15.2	0.35363
5.16667	0.57641	3.76667	0.62947	1.66667	0.81464	1.13333	0.91803	0.96667	0.95421	1.33333	0.90819	3	0.73068		23.2667	0.71408	23.4333	0.72612	15.1	0.71365	12.4333	0.69303	12.1333	0.60038	12.2	0.36203	15.2333	0.35225
5.2	0.57521	3.76667	0.62842	1.66667	0.81411	1.13333	0.91779	0.96667	0.95408	1.33333	0.90793	3.03333	0.72992		23.3	0.71359	23.8667	0.72569	15.1667	0.71269	12.5	0.69285	12.1667	0.59993	12.2333	0.36111	15.3667	0.35087
5.23333	0.57401	3.83333	0.62737	1.66667	0.81359	1.13333	0.91756	0.96667	0.95395	1.33333	0.90767	3.03333	0.72915		23.6667	0.7131	23.9333	0.72525	15.2	0.71174	12.5333	0.69213	12.2	0.5996	12.2667	0.36042	15.4	0.35017
5.23333	0.5728	3.83333	0.62632	1.66667	0.81306	1.13333	0.91733	0.96667	0.95382	1.33333	0.90741	3.03333	0.72839		23.7	0.71262	23.9667	0.72481	15.2333	0.71142	12.5667	0.69177	12.2333	0.59881	12.3	0.35996	15.4667	0.34879
5.26667	0.5716	3.83333	0.62526	1.66667	0.81253	1.13333	0.91709	0.96667	0.95369	1.33333	0.90715	3.03333	0.72762		24	0.71213	24.2	0.72394	15.3	0.7111	12.6	0.69141	12.2667	0.59825	12.3333	0.35927	15.5	0.3481
5.26667	0.5704	3.83333	0.62421	1.66667	0.81201	1.13333	0.91686	0.96667	0.95356	1.33333	0.90689	3.03333	0.72686		24.0667	0.71164	24.3	0.72351	15.3333	0.71079	12.6667	0.69069	12.3	0.59723	12.3667	0.35859	15.5667	0.3474
5.3	0.56919	3.83333	0.62316	1.7	0.81148	1.13333	0.91663	0.96667	0.95343	1.33333	0.90662	3.03333	0.72609		24.1	0.71067	24.3667	0.72307	15.3667	0.70951	12.7	0.69033	12.3333	0.59678	12.4	0.35836	15.6333	0.34602
5.33333	0.56799	3.83333	0.62211	1.7	0.81095	1.13333	0.91639	0.96667	0.9533	1.36667	0.90636	3.03333	0.72533		24.1333	0.71018	24.6	0.7222	15.4333	0.7092	12.7333	0.68979	12.3667	0.59611	12.4333	0.3579	15.7	0.34464
5.33333	0.56679	3.86667	0.62105	1.7	0.81043	1.13333	0.91616	0.96667	0.95317	1.36667	0.9061	3.06667	0.72456		24.2	0.70921	24.7	0.72176	15.5333	0.70888	12.7667	0.68888	12.4	0.59588	12.4667	0.35767	15.7333	0.34325
5.33333	0.56558	3.86667	0.62	1.7	0.8099	1.13333	0.91593	0.96667	0.95304	1.36667	0.90584	3.06667	0.72379		24.2333	0.70872	24.7333	0.72089	15.5667	0.70856	12.8	0.68834	12.4333	0.5951	12.5	0.35744	15.9	0.34256
5.4	0.56438	3.9	0.61895	1.7	0.80937	1.13333	0.9157	0.96667	0.95291	1.36667	0.90558	3.06667	0.72303		24.5	0.70823	25.1333	0.72045	15.6	0.70792	12.8333	0.68744	12.4667	0.59465	12.5333	0.35698	16	0.34118
5.4	0.56318	3.9	0.61789	1.7	0.80885	1.13333	0.91546	0.96667	0.95278	1.36667	0.90532	3.06667	0.72226		24.6	0.70774	25.1667	0.72002	15.6667	0.7076	12.9	0.68708	12.5	0.59397	12.5667	0.35675	16.1	0.34048
5.4	0.56197	3.93333	0.61684	1.7	0.80832	1.13333	0.91523	0.96667	0.95265	1.36667	0.90506	3.06667	0.7215		24.8	0.70677	25.4333	0.71958	15.7	0.70729	12.9333	0.68636	12.5333	0.59341	12.6	0.35606	16.1333	0.33979
5.4	0.56077	3.93333	0.61579	1.7	0.80779	1.13333	0.915	0.96667	0.95252	1.36667	0.9048	3.06667	0.72073		25.1333	0.70628	25.4667	0.71915	15.7333	0.70665	12.9667	0.686	12.5667	0.59273	12.6333	0.35537	16.2	0.3391
5.43333	0.55957	3.96667	0.61474	1.7	0.80727	1.13333	0.91476	0.96667	0.95239	1.36667	0.90454	3.1	0.71997		25.2	0.7058	25.6	0.71871	15.7667	0.70538	13	0.6851	12.6	0.59228	12.6667	0.35445	16.3	0.33772
5.46667	0.55836	3.96667	0.61368	1.73333	0.80674	1.16667	0.91453	0.96667	0.95226	1.36667	0.90428	3.1	0.7192		25.4	0.70531	25.7333	0.71827	15.8	0.70506	13.0333	0.68438	12.6333	0.59127	12.7	0.35399	16.3333	0.33633
5.46667	0.55716	3.96667	0.61263	1.73333	0.80621	1.16667	0.9143	0.96667	0.95213	1.36667	0.90402	3.13333	0.71844		25.4333	0.70482	25.9667	0.71784	15.8333	0.70442	13.0667	0.68348	12.6667	0.59093	12.7333	0.35285	16.3667	0.33564
5.5	0.55596	3.96667	0.61158	1.73333	0.80569	1.16667	0.91407	0.96667	0.952	1.36667	0.90376	3.13333	0.71767		25.7	0.70434	26	0.7174	15.9	0.70347	13.1	0.6833	12.7	0.59071	12.7667	0.35239	16.4	0.33495
5.56667	0.55475	3.96667	0.61053	1.73333	0.80516	1.16667	0.91383	0.96667	0.95187	1.36667	0.9035	3.13333	0.71691		25.7333	0.70385	26.0333	0.71696	15.9333	0.70283	13.1333	0.68312	12.7333	0.58992	12.8	0.35101	16.4667	0.33426
5.56667	0.55355	3.96667	0.60947	1.73333	0.80463	1.16667	0.9136	0.96667	0.95174	1.36667	0.90323	3.13333	0.71614		25.7667	0.70336	26.0667	0.71609	16.0333	0.70188	13.1667	0.68294	12.7667	0.58869	12.8333	0.34963	16.5667	0.33356
5.56667	0.55235	4	0.60842	1.73333	0.80411	1.16667	0.91337	0.96667	0.95161	1.4	0.90297	3.13333	0.71538		25.8	0.70287	26.1667	0.71566	16.1	0.7006	13.2	0.68276	12.8	0.58857	12.8667	0.34917	16.6	0.33287
5.56667	0.55114	4	0.60737	1.73333	0.80358	1.16667	0.91313	0.96667	0.95148	1.4	0.90271	3.16667	0.71461		26.1667	0.70239	26.2	0.71522	16.1333	0.69965	13.2333	0.6824	12.8333	0.58767	12.9	0.34894	16.6333	0.33218
5.6	0.54994	4	0.60632	1.73333	0.80305	1.16667	0.9129	0.96667	0.95135	1.4	0.90245	3.16667	0.71385		26.4667	0.7019	26.2667	0.71478	16.3	0.69901	13.2667	0.68186	12.8667	0.58711	12.9333	0.34757	16.6667	0.33149
5.63333	0.54874	4	0.60526	1.73333	0.80253	1.16667	0.91267	0.96667	0.95122	1.4	0.90219	3.16667	0.71308		26.7	0.70141	26.4333	0.71435	16.3667	0.69838	13.3	0.68132	12.9	0.58677	12.9667	0.34711	16.8333	0.3308
5.63333	0.54753	4.03333	0.60421	1.73333	0.802	1.16667	0.91244	0.96667	0.95109	1.4	0.90193	3.16667	0.71232		27	0.70093	26.6333	0.71391	16.4	0.69774	13.3333	0.68042	12.9333	0.58587	13	0.34642	16.8667	0.3301
5.63333	0.54633	4.03333	0.60316	1.73333	0.80147	1.16667	0.9122	0.96667	0.95096	1.4	0.90167	3.16667	0.71155		27.1	0.70044	26.7333	0.71348	16.4667	0.69742	13.3667	0.68024	12.9667	0.58565	13.0333	0.34619	17.1333	0.32941
5.63333	0.54513	4.03333	0.60211	1.76667	0.80095	1.16667	0.91197	0.96667	0.95083	1.4	0.90141	3.16667	0.71079		27.1667	0.69995	26.9333	0.71304	16.5667	0.6971	13.4	0.68006	13	0.58486	13.0667	0.34596	17.2333	0.32872
5.66667	0.54392	4.06667	0.60105	1.76667	0.80042	1.16667	0.91174	0.96667	0.9507	1.4	0.90115	3.2	0.71002		27.2333	0.69946	26.9667	0.7126	16.6333	0.69679	13.4333	0.6797	13.0333	0.58452	13.1	0.34504	17.2667	0.32803
5.7	0.54272	4.1	0.6	1.76667	0.79989	1.16667	0.9115	0.96667	0.95057	1.4	0.90089	3.2	0.70926		27.7	0.69898	27	0.71217	16.6667	0.69647	13.4667	0.67952	13.0667	0.5834	13.1333	0.34481	17.3333	0.32734
5.7	0.54152	4.1	0.59895	1.76667	0.79937	1.16667	0.91127	0.96667	0.95044	1.4	0.90063	3.2	0.70849		27.9667	0.69849	27.0667	0.71173	16.7	0.69583	13.5	0.67916	13.1	0.58272	13.1667	0.34412	17.3667	0.32664
5.7	0.54031	4.1	0.59789	1.76667	0.79884	1.16667	0.91104	0.96667	0.95031	1.4	0.90037	3.2	0.70773		28.0333	0.69752	27.1	0.7113	16.7333	0.69488	13.5333	0.67898	13.1333	0.58171	13.2	0.3432	17.4	0.32595
5.7	0.53911	4.1	0.59684	1.76667	0.79831	1.16667	0.91081	0.96667	0.95018	1.4	0.9001	3.23333	0.70696		28.1	0.69703	27.1333	0.71086	16.7667	0.69424	13.5667	0.67808	13.1667	0.58104	13.2333	0.34229	17.4333	0.32526
5.73333	0.53791	4.13333	0.59579	1.76667	0.79779	1.16667	0.91057	0.96667	0.95005	1.4	0.89984	3.23333	0.7062		28.1333	0.69654	27.2	0.71042	16.8	0.69392	13.6	0.6779	13.2	0.5807	13.2667	0.34114	17.5	0.32388
5.76667	0.5367	4.13333	0.59474	1.76667	0.79726	1.16667	0.91034	1	0.94992	1.4	0.89958	3.23333	0.70543		28.1667	0.69557	27.2667	0.70999	16.8333	0.69329	13.6333	0.67754	13.2333	0.58014	13.3	0.34068	17.5667	0.32249
5.76667	0.5355	4.2	0.59368	1.76667	0.79674	1.16667	0.91011	1	0.94979	1.4	0.89932	3.26667	0.70467		28.2	0.69508	27.3667	0.70955	16.8667	0.69297	13.6667	0.67718	13.2667	0.57969	13.3333	0.33976	17.6	0.3218
5.8	0.5343	4.26667	0.59263	1.76667	0.79621	1.16667	0.90987	1	0.94966	1.4	0.89906	3.26667	0.7039		28.4667	0.69459	27.4	0.70911	17	0.69265	13.7	0.67663	13.3	0.57912	13.3667	0.33724	17.7667	0.32111
5.8	0.53309	4.26667	0.59158	1.76667	0.79568	1.16667	0.90964	1	0.94953	1.4	0.8988	3.26667	0.70314		28.9667	0.69411	27.4667	0.70868	17.0667	0.69201	13.7333	0.67609	13.3333	0.57879	13.4	0.33678	17.8	0.31972
5.8	0.53189	4.3	0.59053	1.76667	0.79516	1.16667	0.90941	1	0.9494	1.43333	0.89854	3.26667	0.70237		29.6	0.69362	27.5333	0.70824	17.1667	0.69138	13.7667	0.67591	13.3667	0.57856	13.4333	0.33586	17.8333	0.31903
5.83333	0.53069	4.3	0.58947	1.76667	0.79463	1.16667	0.90918	1	0.94926	1.43333	0.89828	3.26667	0.70161		29.8	0.69313	27.7667	0.70781	17.3333	0.69106	13.8	0.67537	13.4	0.57766	13.4667	0.33517	17.9	0.31834
5.83333	0.52948	4.3	0.58842	1.76667	0.7941	1.16667	0.90894	1	0.94913	1.43333	0.89802	3.26667	0.70084		29.9	0.69264	27.8333	0.70737	17.3667	0.69074	13.8333	0.67447	13.4333	0.57721	13.5	0.33471	17.9667	0.31765
5.86667	0.52828	4.3	0.58737	1.8	0.79358	1.16667	0.90871	1	0.949	1.43333	0.89776	3.26667	0.70008		30.1	0.69216	27.8667	0.70693	17.4667	0.6901	13.8667	0.67393	13.4667	0.57676	13.5333	0.33425	18.0667	0.31557
5.9	0.52708	4.3	0.58632	1.8	0.79305	1.16667	0.90848	1	0.94887	1.43333	0.8975	3.3	0.69931		30.1333	0.69118	28	0.7065	17.5333	0.68947	13.9	0.67375	13.5	0.57631	13.5667	0.3331	18.1333	0.31419
5.93333	0.52587	4.33333	0.58526	1.8	0.79252	1.16667	0.90824	1	0.94874	1.43333	0.89724	3.3	0.69855		30.7333	0.6907	28.0333	0.70606	17.6	0.68915	13.9333	0.67357	13.5333	0.57564	13.6	0.33242	18.1667	0.3128
5.93333	0.52467	4.33333	0.58421	1.8	0.792	1.16667	0.90801	1	0.94861	1.43333	0.89697	3.3	0.69778		30.7667	0.69021	28.0667	0.70563	17.7	0.68851	13.9667	0.67321	13.5667	0.5744	13.6333	0.33219	18.2	0.31211
5.96667	0.52347	4.33333	0.58316	1.8	0.79147	1.16667	0.90778	1	0.94848	1.43333	0.89671	3.3	0.69702		31	0.68972	28.2	0.70519	17.7667	0.6882	14	0.67303	13.6	0.57361	13.6667	0.3315	18.2333	0.31142
6.03333	0.52226	4.33333	0.58211	1.8	0.79094	1.2	0.90755	1	0.94835	1.43333	0.89645	3.3	0.69625		31.0333	0.68924	28.2333	0.70432	17.8333	0.68788	14.0333	0.67267	13.6333	0.57316	13.7	0.33035	18.3667	0.31073
6.03333	0.52106	4.4	0.58105	1.8	0.79042	1.2	0.90731	1	0.94822	1.43333	0.89619	3.3	0.69549		31.1333	0.68875	28.3333	0.70388	17.9	0.68756	14.0667	0.67231	13.6667	0.57238	13.7333	0.3292	18.4667	0.31003
6.03333	0.51986	4.4	0.58	1.8	0.78989	1.2	0.90708	1	0.94809	1.43333	0.89593	3.3	0.69472		31.1667	0.68826	28.5	0.70345	17.9333	0.68724	14.1	0.67213	13.7	0.57148	13.7667	0.32805	18.7667	0.30934
6.03333	0.51865	4.4	0.57895	1.83333	0.78936	1.2	0.90685	1	0.94796	1.43333	0.89567	3.3	0.69396		31.2333	0.68729	28.5333	0.70257	17.9667	0.68692	14.1333	0.67159	13.7333	0.57091	13.8	0.32713	18.8	0.30865
6.06667	0.51745	4.4	0.57789	1.83333	0.78884	1.2	0.90661	1	0.94783	1.43333	0.89541	3.33333	0.69319		31.4333	0.6868	28.7333	0.70214	18	0.68629	14.1667	0.67123	13.7667	0.57069	13.8333	0.32645	18.9333	0.30727
6.13333	0.51625	4.43333	0.57684	1.83333	0.78831	1.2	0.90638	1	0.9477	1.43333	0.89515	3.33333	0.69243		31.8667	0.68631	28.9	0.7017	18.0333	0.68597	14.2	0.67087	13.8	0.57046	13.8667	0.32507	19.0333	0.30657
6.16667	0.51504	4.43333	0.57579	1.83333	0.78778	1.2	0.90615	1	0.94757	1.43333	0.89489	3.33333	0.69166		32.0667	0.68583	29.2	0.70083	18.0667	0.68533	14.2333	0.67015	13.8333	0.5699	13.9	0.32438	19.0667	0.30519
6.16667	0.51384	4.43333	0.57474	1.83333	0.78726	1.2	0.90592	1	0.94744	1.43333	0.89463	3.33333	0.6909		32.1	0.68534	29.3	0.70039	18.1	0.6847	14.2667	0.66907	13.8667	0.56923	13.9333	0.32346	19.1333	0.30311
6.2	0.51264	4.46667	0.57368	1.83333	0.78673	1.2	0.90568	1	0.94731	1.43333	0.89437	3.33333	0.69013		32.2	0.68485	29.6333	0.69996	18.1667	0.68374	14.3	0.66853	13.9	0.56822	13.9667	0.323	19.1667	0.30242
6.2	0.51143	4.46667	0.57263	1.83333	0.7862	1.2	0.90545	1	0.94718	1.43333	0.89411	3.33333	0.68936		32.3333	0.68436	30.3333	0.69908	18.2	0.68311	14.3333	0.66835	13.9333	0.56788	14	0.32208	19.2333	0.30173
6.2	0.51023	4.46667	0.57158	1.83333	0.78568	1.2	0.90522	1	0.94705	1.43333	0.89384	3.36667	0.6886		32.6	0.68388	30.3667	0.69865	18.2333	0.68279	14.3667	0.66817	13.9667	0.5672	14.0333	0.32117	19.3667	0.30104
6.3	0.50903	4.5	0.57053	1.83333	0.78515	1.2	0.90498	1	0.94692	1.43333	0.89358	3.36667	0.68783		32.9333	0.68339	30.4333	0.69821	18.2667	0.68183	14.4	0.66709	14	0.56664	14.0667	0.32048	19.5	0.30035
6.3	0.50782	4.5	0.56947	1.83333	0.78462	1.2	0.90475	1	0.94679	1.43333	0.89332	3.36667	0.68707		33.0667	0.6829	30.5333	0.69734	18.3333	0.6812	14.4333	0.66655	14.0333	0.56574	14.1	0.32002	19.5667	0.29965
6.36667	0.50662	4.5	0.56842	1.83333	0.7841	1.2	0.90452	1	0.94666	1.43333	0.89306	3.36667	0.6863		33.1667	0.68242	30.5667	0.69647	18.4667	0.68088	14.4667	0.66601	14.0667	0.56552	14.1333	0.31933	19.6333	0.29896
6.36667	0.50542	4.5	0.56737	1.83333	0.78357	1.2	0.90429	1	0.94653	1.43333	0.8928	3.36667	0.68554		33.2333	0.68193	31.0667	0.6956	18.5333	0.68056	14.5	0.66583	14.1	0.56484	14.1667	0.31864	19.9	0.29827
6.43333	0.50421	4.53333	0.56632	1.83333	0.78304	1.2	0.90405	1	0.9464	1.43333	0.89254	3.4	0.68477		33.4333	0.68144	31.1	0.69516	18.5667	0.67992	14.5333	0.66565	14.1333	0.56394	14.2	0.31795	20.0333	0.29758
6.46667	0.50301	4.53333	0.56526	1.83333	0.78252	1.2	0.90382	1	0.94627	1.43333	0.89228	3.4	0.68401		33.5333	0.68047	31.3	0.69472	18.6	0.67961	14.5667	0.66547	14.1667	0.56338	14.2333	0.31772	20.1	0.29619
6.46667	0.50181	4.53333	0.56421	1.83333	0.78199	1.2	0.90359	1	0.94614	1.43333	0.89202	3.4	0.68324		34	0.67998	31.3333	0.69429	18.6333	0.67929	14.6	0.66529	14.2	0.56259	14.2667	0.31703	20.1333	0.2955
6.5	0.5006	4.53333	0.56316	1.83333	0.78146	1.2	0.90335	1	0.94601	1.43333	0.89176	3.4	0.68248		34.1333	0.67949	31.5667	0.69385	18.6667	0.67897	14.6667	0.66438	14.2333	0.56214	14.3	0.31589	20.2333	0.29481
6.5	0.4994	4.53333	0.56211	1.86667	0.78094	1.2	0.90312	1	0.94588	1.43333	0.8915	3.43333	0.68171		34.2	0.67901	31.6	0.69341	18.7	0.67865	14.7	0.66384	14.2667	0.56169	14.3333	0.3152	20.4	0.29412
6.53333	0.49819	4.6	0.56105	1.86667	0.78041	1.2	0.90289	1	0.94575	1.43333	0.89124	3.43333	0.68095		34.2333	0.67852	31.9667	0.69298	18.8	0.67833	14.7667	0.6633	14.3	0.56102	14.3667	0.31474	20.4667	0.29273
6.56667	0.49699	4.63333	0.56	1.86667	0.77988	1.2	0.90265	1	0.94562	1.46667	0.89098	3.43333	0.68018		34.2667	0.67803	32.2667	0.69254	18.9	0.67801	14.8	0.66276	14.3333	0.56012	14.4	0.31451	20.5	0.29204
6.6	0.49579	4.63333	0.55895	1.86667	0.77936	1.2	0.90242	1	0.94549	1.46667	0.89071	3.43333	0.67942		34.5333	0.67755	32.3333	0.69167	18.9333	0.67738	14.8333	0.6624	14.3667	0.55944	14.4333	0.31359	20.8333	0.29135
6.63333	0.49458	4.66667	0.55789	1.86667	0.77883	1.2	0.90219	1	0.94536	1.46667	0.89045	3.43333	0.67865		34.5667	0.67706	32.5	0.69123	18.9667	0.67706	14.9	0.66204	14.4	0.55832	14.4667	0.31313	20.8667	0.28997
6.66667	0.49338	4.66667	0.55684	1.86667	0.7783	1.2	0.90196	1	0.94523	1.46667	0.89019	3.43333	0.67789		34.7333	0.67657	33	0.6908	19	0.67611	14.9333	0.66114	14.4333	0.55776	14.5	0.31267	20.9	0.28858
6.7	0.49218	4.66667	0.55579	1.86667	0.77778	1.2	0.90172	1	0.9451	1.46667	0.88993	3.43333	0.67712		34.8333	0.67608	33.4667	0.69036	19.0333	0.67579	14.9667	0.66042	14.4667	0.55764	14.5333	0.31175	20.9333	0.28789
6.7	0.49097	4.66667	0.55474	1.86667	0.77725	1.2	0.90149	1	0.94497	1.46667	0.88967	3.43333	0.67636		34.8667	0.6756	33.6667	0.68993	19.1667	0.67515	15	0.66006	14.5	0.55652	14.5667	0.31129	20.9667	0.2872
6.73333	0.48977	4.7	0.55368	1.86667	0.77672	1.23333	0.90126	1	0.94484	1.46667	0.88941	3.46667	0.67559		35.2	0.67511	33.7	0.68949	19.2667	0.67483	15.0333	0.65988	14.5333	0.55562	14.6	0.31061	21.0333	0.28651
6.83333	0.48857	4.7	0.55263	1.86667	0.7762	1.23333	0.90102	1	0.94471	1.46667	0.88915	3.46667	0.67483		35.3333	0.67462	33.8333	0.68905	19.3667	0.67451	15.1	0.6597	14.5667	0.55528	14.6667	0.31015	21.2333	0.28581
6.86667	0.48736	4.73333	0.55158	1.86667	0.77567	1.23333	0.90079	1	0.94458	1.46667	0.88889	3.46667	0.67406		35.3667	0.67414	34.1	0.68862	19.4	0.6742	15.1667	0.65934	14.6	0.55461	14.7	0.30992	21.3	0.28512
6.86667	0.48616	4.73333	0.55053	1.86667	0.77514	1.23333	0.90056	1	0.94445	1.46667	0.88863	3.5	0.6733		35.4667	0.67365	34.1333	0.68818	19.4333	0.67388	15.2	0.65916	14.6333	0.55416	14.7333	0.30923	21.5333	0.28443
6.9	0.48496	4.73333	0.54947	1.86667	0.77462	1.23333	0.90033	1	0.94432	1.46667	0.88837	3.5	0.67253		35.8	0.67267	34.5667	0.68775	19.4667	0.67356	15.2333	0.65898	14.6667	0.55371	14.7667	0.30877	21.5667	0.28374
6.96667	0.48375	4.76667	0.54842	1.86667	0.77409	1.23333	0.90009	1	0.94419	1.46667	0.88811	3.5	0.67177		36.1667	0.67219	34.6333	0.68731	19.5	0.67292	15.3	0.65862	14.7	0.55326	14.8	0.30808	21.6	0.28235
7.06667	0.48255	4.76667	0.54737	1.86667	0.77357	1.23333	0.89986	1	0.94406	1.46667	0.88785	3.53333	0.671		36.3	0.6717	35.1	0.68687	19.5333	0.67229	15.3333	0.6579	14.7333	0.55269	14.8333	0.30762	21.6333	0.28166
7.2	0.48135	4.8	0.54632	1.86667	0.77304	1.23333	0.89963	1	0.94393	1.46667	0.88758	3.53333	0.67024		36.5333	0.67121	35.2333	0.68644	19.6	0.67197	15.3667	0.65718	14.7667	0.55213	14.8667	0.30693	21.7	0.28097
7.23333	0.48014	4.8	0.54526	1.86667	0.77251	1.23333	0.89939	1	0.9438	1.46667	0.88732	3.53333	0.66947		36.9667	0.67073	35.6667	0.686	19.6333	0.67101	15.4	0.65664	14.8	0.55202	14.9	0.30624	21.7667	0.27958
7.3	0.47894	4.8	0.54421	1.86667	0.77199	1.23333	0.89916	1	0.94367	1.46667	0.88706	3.56667	0.66871		37.1333	0.67024	35.7	0.68556	19.8	0.6707	15.4333	0.65628	14.8333	0.55179	14.9333	0.30579	21.8333	0.2782
7.33333	0.47774	4.83333	0.54316	1.86667	0.77146	1.23333	0.89893	1	0.94354	1.46667	0.8868	3.56667	0.66794		37.8	0.66975	35.8333	0.68513	19.8667	0.67038	15.4667	0.65592	14.8667	0.55112	14.9667	0.30556	21.9333	0.27751
7.36667	0.47653	4.83333	0.54211	1.86667	0.77093	1.23333	0.8987	1.03333	0.94341	1.46667	0.88654	3.6	0.66718		37.9	0.66926	35.8667	0.68469	20	0.66974	15.5	0.65538	14.9	0.55067	15	0.30441	22.1333	0.27612
7.4	0.47533	4.86667	0.54105	1.86667	0.77041	1.23333	0.89846	1.03333	0.94328	1.5	0.88628	3.6	0.66641		37.9667	0.66878	36.0333	0.68426	20.1	0.66879	15.5333	0.65502	14.9333	0.55022	15.0333	0.30418	22.3	0.27543
7.4	0.47413	4.86667	0.54	1.86667	0.76988	1.23333	0.89823	1.03333	0.94315	1.5	0.88602	3.6	0.66565		38	0.66829	36.1	0.68382	20.1667	0.66847	15.5667	0.65484	14.9667	0.54921	15.0667	0.30326	22.5	0.27474
7.43333	0.47292	4.86667	0.53895	1.86667	0.76935	1.23333	0.898	1.03333	0.94302	1.5	0.88576	3.6	0.66488		38.5333	0.6678	36.2	0.68338	20.2	0.66815	15.6	0.65448	15	0.54842	15.1	0.30257	22.6333	0.27405
7.46667	0.47172	4.86667	0.53789	1.86667	0.76883	1.23333	0.89776	1.03333	0.94289	1.5	0.8855	3.6	0.66412		38.5667	0.66732	36.4667	0.68295	20.2333	0.66783	15.6333	0.65412	15.0333	0.54741	15.1333	0.30165	22.7	0.27336
7.5	0.47052	4.86667	0.53684	1.86667	0.7683	1.23333	0.89753	1.03333	0.94276	1.5	0.88524	3.63333	0.66335		38.7	0.66683	36.6	0.68251	20.2667	0.6672	15.6667	0.65376	15.0667	0.54707	15.1667	0.30119	22.8333	0.27266
7.56667	0.46931	4.9	0.53579	1.86667	0.76777	1.23333	0.8973	1.03333	0.94263	1.5	0.88498	3.63333	0.66259		39.2667	0.66634	37.6	0.68164	20.3	0.66624	15.7	0.65322	15.1	0.54651	15.2	0.30073	22.8667	0.27197
7.56667	0.46811	4.93333	0.53474	1.9	0.76725	1.23333	0.89707	1.03333	0.9425	1.5	0.88472	3.63333	0.66182		40.0667	0.66585	37.8	0.6812	20.3667	0.66592	15.7333	0.65286	15.1333	0.54583	15.2333	0.29982	22.9667	0.27128
7.6	0.46691	4.93333	0.53368	1.9	0.76672	1.23333	0.89683	1.03333	0.94237	1.5	0.88445	3.63333	0.66106		40.4	0.66537	37.9667	0.68077	20.5333	0.66561	15.7667	0.65231	15.1667	0.54516	15.2667	0.29959	23.0333	0.27059
7.6	0.4657	4.93333	0.53263	1.9	0.76619	1.23333	0.8966	1.03333	0.94224	1.5	0.88419	3.63333	0.66029		40.6333	0.66488	38	0.68033	20.6333	0.66497	15.8	0.65195	15.2	0.5446	15.3	0.29936	23.1667	0.2699
7.63333	0.4645	4.96667	0.53158	1.9	0.76567	1.23333	0.89637	1.03333	0.94211	1.5	0.88393	3.63333	0.65953		41.1667	0.66439	38.2	0.6799	20.7667	0.66433	15.8333	0.65141	15.2333	0.54415	15.3333	0.29867	23.2	0.26851
7.63333	0.4633	5	0.53053	1.9	0.76514	1.23333	0.89613	1.03333	0.94198	1.5	0.88367	3.66667	0.65876		41.5667	0.66391	38.2667	0.67946	20.8	0.66402	15.8667	0.65051	15.2667	0.54392	15.3667	0.29844	23.2667	0.26782
7.66667	0.46209	5.03333	0.52947	1.9	0.76461	1.23333	0.8959	1.03333	0.94185	1.5	0.88341	3.66667	0.658		41.7	0.66342	38.8667	0.67859	20.9	0.66338	15.9	0.65033	15.3	0.54325	15.4	0.29821	23.4	0.26713
7.7	0.46089	5.03333	0.52842	1.9	0.76409	1.23333	0.89567	1.03333	0.94172	1.5	0.88315	3.66667	0.65723		41.7333	0.66245	38.9667	0.67815	20.9667	0.66306	15.9333	0.64961	15.3333	0.54257	15.4333	0.29775	23.4667	0.26574
7.7	0.45969	5.03333	0.52737	1.9	0.76356	1.23333	0.89544	1.03333	0.94159	1.5	0.88289	3.7	0.65647		42.1	0.66196	39.0667	0.67771	21.0667	0.66274	15.9667	0.64907	15.3667	0.54223	15.4667	0.29752	23.5	0.26505
7.9	0.45848	5.06667	0.52632	1.9	0.76303	1.23333	0.8952	1.03333	0.94146	1.5	0.88263	3.7	0.6557		42.6	0.66098	39.3667	0.67728	21.1333	0.66242	16	0.64871	15.4	0.54156	15.5	0.29706	23.5333	0.26436
7.96667	0.45728	5.06667	0.52526	1.9	0.76251	1.23333	0.89497	1.03333	0.94133	1.5	0.88237	3.7	0.65493		42.8	0.6605	39.4	0.67684	21.2	0.66211	16.0333	0.64817	15.4333	0.541	15.5333	0.2966	23.9	0.26298
8	0.45608	5.06667	0.52421	1.9	0.76198	1.23333	0.89474	1.03333	0.9412	1.5	0.88211	3.7	0.65417		43.1	0.66001	39.4667	0.67641	21.2333	0.66179	16.0667	0.64763	15.4667	0.54043	15.5667	0.29614	23.9667	0.26228
8.16667	0.45487	5.1	0.52316	1.9	0.76145	1.23333	0.8945	1.03333	0.94107	1.5	0.88185	3.7	0.6534		43.4333	0.65952	39.7667	0.67553	21.2667	0.66147	16.1	0.64745	15.5	0.54021	15.6	0.29522	24.0333	0.26159
8.2	0.45367	5.13333	0.52211	1.9	0.76093	1.23333	0.89427	1.03333	0.94094	1.5	0.88159	3.73333	0.65264		43.6667	0.65904	39.8	0.6751	21.3333	0.66115	16.1333	0.64655	15.5333	0.53965	15.6333	0.29477	24.0667	0.2609
8.2	0.45247	5.13333	0.52105	1.9	0.7604	1.23333	0.89404	1.03333	0.94081	1.5	0.88132	3.73333	0.65187		43.7	0.65855	39.9333	0.67466	21.3667	0.66083	16.1667	0.64637	15.5667	0.53908	15.6667	0.29408	24.1333	0.26021
8.26667	0.45126	5.13333	0.52	1.9	0.75987	1.23333	0.89381	1.03333	0.94068	1.53333	0.88106	3.73333	0.65111		44	0.65806	40	0.67423	21.4333	0.66052	16.2333	0.64601	15.6	0.53785	15.7	0.29339	24.2667	0.25952
8.33333	0.45006	5.16667	0.51895	1.9	0.75935	1.23333	0.89357	1.03333	0.94055	1.53333	0.8808	3.73333	0.65034		44.0333	0.65757	40.7667	0.67379	21.4667	0.6602	16.2667	0.64565	15.6333	0.53728	15.7333	0.29247	24.3	0.25813
8.33333	0.44886	5.16667	0.51789	1.9	0.75882	1.23333	0.89334	1.03333	0.94042	1.53333	0.88054	3.76667	0.64958		44.0667	0.65709	41.2	0.67335	21.5	0.65988	16.3	0.64547	15.6667	0.53661	15.8	0.29201	24.8	0.25744
8.36667	0.44765	5.16667	0.51684	1.9	0.75829	1.23333	0.89311	1.03333	0.94029	1.53333	0.88028	3.76667	0.64881		44.8	0.65611	41.2333	0.67292	21.5667	0.65956	16.3333	0.64511	15.7	0.53594	15.8333	0.29178	24.8333	0.25675
8.46667	0.44645	5.2	0.51579	1.93333	0.75777	1.26667	0.89287	1.03333	0.94016	1.53333	0.88002	3.8	0.64805		44.9333	0.65563	41.3333	0.67248	21.6	0.65924	16.3667	0.64493	15.7333	0.53504	15.8667	0.29132	25.0333	0.25606
8.5	0.44525	5.2	0.51474	1.93333	0.75724	1.26667	0.89264	1.03333	0.94003	1.53333	0.87976	3.8	0.64728		45.1	0.65514	41.6333	0.67205	21.6667	0.65892	16.4	0.64457	15.7667	0.53447	15.9	0.29109	25.1	0.25398
8.5	0.44404	5.2	0.51368	1.93333	0.75671	1.26667	0.89241	1.03333	0.9399	1.53333	0.8795	3.8	0.64652		45.1667	0.65465	41.8	0.67161	21.7667	0.65861	16.4333	0.64403	15.8	0.53391	15.9333	0.2904	25.2667	0.25329
8.53333	0.44284	5.2	0.51263	1.93333	0.75619	1.26667	0.89218	1.03333	0.93977	1.53333	0.87924	3.8	0.64575		45.2333	0.65416	42.1	0.67117	21.8	0.65829	16.4667	0.64331	15.8333	0.53301	15.9667	0.29017	25.3333	0.2526
8.56667	0.44164	5.26667	0.51158	1.93333	0.75566	1.26667	0.89194	1.03333	0.93964	1.53333	0.87898	3.8	0.64499		45.4	0.65319	42.2333	0.67074	21.8333	0.65797	16.5	0.64277	15.8667	0.53267	16	0.28994	25.7333	0.2519
8.56667	0.44043	5.3	0.51053	1.93333	0.75513	1.26667	0.89171	1.03333	0.93951	1.53333	0.87872	3.8	0.64422		45.4333	0.6527	42.3	0.6703	21.9	0.65733	16.5333	0.64205	15.9	0.53234	16.0333	0.28903	25.9333	0.25121
8.6	0.43923	5.3	0.50947	1.93333	0.75461	1.26667	0.89148	1.03333	0.93938	1.53333	0.87846	3.8	0.64346		45.5	0.65222	42.4667	0.66943	21.9667	0.6567	16.6	0.64187	15.9333	0.53177	16.0667	0.28834	25.9667	0.25052
8.63333	0.43803	5.3	0.50842	1.93333	0.75408	1.26667	0.89124	1.03333	0.93925	1.53333	0.8782	3.83333	0.64269		45.8667	0.65173	42.5333	0.66899	22	0.65638	16.6667	0.64151	15.9667	0.53121	16.1333	0.28765	26.0333	0.24983
8.66667	0.43682	5.3	0.50737	1.93333	0.75355	1.26667	0.89101	1.03333	0.93912	1.56667	0.87793	3.83333	0.64193		45.9333	0.65124	42.7	0.66856	22.0333	0.65606	16.7	0.64115	16	0.53042	16.2	0.28673	26.1667	0.24913
8.73333	0.43562	5.3	0.50632	1.93333	0.75303	1.26667	0.89078	1.03333	0.93899	1.56667	0.87767	3.83333	0.64116		46.7667	0.65075	42.8667	0.66812	22.1667	0.65574	16.7333	0.64079	16.0333	0.53009	16.2667	0.28627	26.2	0.24706
8.76667	0.43442	5.33333	0.50526	1.93333	0.7525	1.26667	0.89054	1.03333	0.93886	1.56667	0.87741	3.83333	0.6404		47.4333	0.65027	42.9	0.66768	22.2	0.65479	16.7667	0.64061	16.0667	0.52964	16.3	0.28581	26.5	0.24637
8.8	0.43321	5.33333	0.50421	1.93333	0.75197	1.26667	0.89031	1.03333	0.93873	1.56667	0.87715	3.83333	0.63963		47.5667	0.64978	43.0333	0.66725	22.2333	0.65447	16.8	0.64025	16.1	0.52941	16.3333	0.28512	26.6333	0.24498
8.8	0.43201	5.33333	0.50316	1.93333	0.75145	1.26667	0.89008	1.03333	0.9386	1.56667	0.87689	3.86667	0.63887		47.6667	0.64881	43.1	0.66681	22.3667	0.65415	16.8333	0.6397	16.1333	0.52885	16.3667	0.28444	26.6667	0.24429
8.9	0.43081	5.36667	0.50211	1.96667	0.75092	1.26667	0.88985	1.03333	0.93847	1.56667	0.87663	3.86667	0.6381		48.2	0.64832	43.2	0.66638	22.4	0.65383	16.9	0.63916	16.1667	0.52851	16.4	0.28352	27.0667	0.2436
8.9	0.4296	5.4	0.50105	1.96667	0.75039	1.26667	0.88961	1.03333	0.93834	1.56667	0.87637	3.86667	0.63734		48.4667	0.64783	43.5667	0.66594	22.4667	0.65352	16.9333	0.6388	16.2	0.5284	16.4333	0.2826	27.2	0.24291
9.1	0.4284	5.46667	0.5	1.96667	0.74987	1.26667	0.88938	1.03333	0.93821	1.56667	0.87611	3.86667	0.63657		48.6	0.64735	43.6333	0.6655	22.5333	0.6532	17.0667	0.63844	16.2333	0.52772	16.4667	0.28237	27.2667	0.24221
9.13333	0.4272	5.5	0.49895	1.96667	0.74934	1.26667	0.88915	1.06667	0.93808	1.56667	0.87585	3.86667	0.63581		49.1	0.64637	43.7	0.66507	22.5667	0.65256	17.1	0.63718	16.2667	0.52727	16.5333	0.28122	27.4333	0.24152
9.2	0.42599	5.56667	0.49789	1.96667	0.74882	1.26667	0.88891	1.06667	0.93795	1.56667	0.87559	3.9	0.63504		49.1667	0.64588	43.8	0.66463	22.6333	0.65192	17.1333	0.63682	16.3	0.52694	16.5667	0.28099	27.4667	0.24014
9.2	0.42479	5.56667	0.49684	1.96667	0.74829	1.26667	0.88868	1.06667	0.93782	1.56667	0.87533	3.9	0.63428		49.6667	0.64491	43.8667	0.66376	22.7	0.65161	17.1667	0.63664	16.3333	0.52604	16.6	0.27984	27.5	0.23945
9.26667	0.42359	5.6	0.49579	1.96667	0.74776	1.26667	0.88845	1.06667	0.93769	1.56667	0.87507	3.9	0.63351		50.8	0.64442	44.1667	0.66332	22.7333	0.65129	17.2	0.63574	16.3667	0.52548	16.6333	0.27961	27.5333	0.23875
9.26667	0.42238	5.6	0.49474	1.96667	0.74724	1.26667	0.88822	1.06667	0.93756	1.56667	0.8748	3.9	0.63275		51.0667	0.64394	44.7	0.66289	22.7667	0.65065	17.2333	0.63538	16.4	0.5248	16.6667	0.2787	27.6	0.23806
9.26667	0.42118	5.7	0.49368	1.96667	0.74671	1.26667	0.88798	1.06667	0.93743	1.56667	0.87454	3.9	0.63198		52.2667	0.64345	44.7667	0.66245	22.8333	0.65002	17.2667	0.63502	16.4333	0.52413	16.7	0.27801	27.6667	0.23668
9.33333	0.41998	5.73333	0.49263	1.96667	0.74618	1.26667	0.88775	1.06667	0.9373	1.56667	0.87428	3.9	0.63122		52.6	0.64296	45.2333	0.66201	22.9	0.6497	17.3	0.63466	16.4667	0.5239	16.7333	0.27778	27.7	0.23599
9.33333	0.41877	5.73333	0.49158	1.96667	0.74566	1.3	0.88752	1.06667	0.93717	1.56667	0.87402	3.9	0.63045		52.9	0.64247	45.6667	0.66158	23	0.64874	17.3333	0.63448	16.5	0.52334	16.7667	0.27732	27.9333	0.23529
9.36667	0.41757	5.76667	0.49053	1.96667	0.74513	1.3	0.88728	1.06667	0.93704	1.56667	0.87376	3.93333	0.62969		53	0.64199	45.7	0.66114	23.1333	0.64843	17.3667	0.63394	16.5333	0.52311	16.8	0.27663	27.9667	0.2346
9.43333	0.41637	5.8	0.48947	1.96667	0.7446	1.3	0.88705	1.06667	0.93691	1.56667	0.8735	3.93333	0.62892		53.4	0.6415	46.1333	0.66071	23.2	0.64779	17.4	0.6334	16.5667	0.52266	16.8333	0.27617	28.0333	0.23322
9.5	0.41516	5.8	0.48842	1.96667	0.74408	1.3	0.88682	1.06667	0.93678	1.56667	0.87324	3.93333	0.62816		53.5667	0.64101	46.8667	0.65983	23.3333	0.64747	17.4333	0.63322	16.6	0.52233	16.8667	0.27548	28.1	0.23183
9.56667	0.41396	5.83333	0.48737	1.96667	0.74355	1.3	0.88659	1.06667	0.93665	1.6	0.87298	3.93333	0.62739		54.0667	0.64053	47.2	0.6594	23.4	0.64715	17.4667	0.63232	16.6333	0.52221	16.9	0.27456	28.1333	0.23114
9.6	0.41276	5.86667	0.48632	2	0.74302	1.3	0.88635	1.06667	0.93652	1.6	0.87272	3.93333	0.62663		55.1333	0.64004	47.8333	0.65896	23.4667	0.64652	17.5	0.63142	16.6667	0.5221	16.9333	0.27388	28.2333	0.23045
9.6	0.41155	5.86667	0.48526	2	0.7425	1.3	0.88612	1.06667	0.93639	1.6	0.87246	3.96667	0.62586		55.4	0.63955	47.9333	0.65853	23.5	0.6462	17.5333	0.63106	16.7	0.52143	17	0.27342	28.4	0.22976
9.66667	0.41035	5.93333	0.48421	2	0.74197	1.3	0.88589	1.06667	0.93626	1.6	0.8722	3.96667	0.6251		55.4667	0.63906	48.2333	0.65809	23.5667	0.64588	17.5667	0.63034	16.7333	0.52086	17.0333	0.27319	28.5667	0.22907
9.7	0.40915	5.93333	0.48316	2	0.74144	1.3	0.88565	1.06667	0.93613	1.6	0.87194	3.96667	0.62433		55.5	0.63858	48.6	0.65722	23.6	0.64556	17.6	0.62926	16.7667	0.52053	17.0667	0.27296	28.6	0.22837
9.8	0.40794	6.03333	0.48211	2	0.74092	1.3	0.88542	1.06667	0.936	1.6	0.87167	3.96667	0.62357		55.5667	0.63809	48.7	0.65678	23.7333	0.64493	17.6333	0.6289	16.8	0.51985	17.1	0.2725	28.8333	0.22768
9.8	0.40674	6.03333	0.48105	2	0.74039	1.3	0.88519	1.06667	0.93587	1.6	0.87141	3.96667	0.6228		55.7333	0.6376	48.7667	0.65635	23.7667	0.64461	17.6667	0.62872	16.8333	0.51951	17.1333	0.27181	29	0.22699
9.9	0.40554	6.03333	0.48	2	0.73986	1.3	0.88496	1.06667	0.93574	1.6	0.87115	4	0.62204		55.8333	0.63712	49.7333	0.65591	23.8333	0.64429	17.7	0.62781	16.8667	0.51906	17.2333	0.27158	29.5667	0.2263
9.96667	0.40433	6.06667	0.47895	2	0.73934	1.3	0.88472	1.06667	0.93561	1.6	0.87089	4.03333	0.62127		56.3667	0.63663	50.0333	0.65547	23.8667	0.64397	17.7333	0.62691	16.9	0.51884	17.2667	0.27066	29.8667	0.22491
10.0333	0.40313	6.06667	0.47789	2	0.73881	1.3	0.88449	1.06667	0.93548	1.6	0.87063	4.03333	0.6205		56.7333	0.63614	50.4667	0.65504	23.9	0.64302	17.7667	0.62655	16.9333	0.51805	17.3	0.27043	29.9	0.22422
10.1	0.40193	6.06667	0.47684	2	0.73828	1.3	0.88426	1.06667	0.93535	1.6	0.87037	4.03333	0.61974		56.8333	0.63566	51.7	0.6546	23.9333	0.64206	17.8	0.62619	16.9667	0.51738	17.3333	0.26997	30.0333	0.22353
10.1667	0.40072	6.13333	0.47579	2	0.73776	1.3	0.88402	1.06667	0.93522	1.6	0.87011	4.03333	0.61897		56.8667	0.63517	51.9	0.65416	24	0.64111	17.8333	0.62547	17	0.51625	17.3667	0.26951	30.2	0.22284
10.1667	0.39952	6.2	0.47474	2	0.73723	1.3	0.88379	1.06667	0.93509	1.6	0.86985	4.03333	0.61821		57.5667	0.63468	52.1333	0.65373	24.1	0.64079	17.8667	0.62529	17.0333	0.51591	17.4	0.26905	30.2333	0.22215
10.2333	0.39832	6.2	0.47368	2	0.7367	1.3	0.88356	1.06667	0.93496	1.6	0.86959	4.06667	0.61744		57.6333	0.63371	52.5	0.65329	24.1333	0.64015	17.9	0.62493	17.0667	0.51524	17.4333	0.26837	30.4333	0.22145
10.4333	0.39711	6.23333	0.47263	2	0.73618	1.3	0.88333	1.06667	0.93483	1.6	0.86933	4.06667	0.61668		57.9333	0.63322	52.5667	0.65286	24.2	0.63983	17.9333	0.62385	17.1	0.51457	17.5	0.26814	30.4667	0.22076
10.6	0.39591	6.23333	0.47158	2	0.73565	1.3	0.88309	1.06667	0.93469	1.6	0.86907	4.06667	0.61591		58.1	0.63273	52.8667	0.65242	24.2333	0.63952	17.9667	0.62349	17.1333	0.514	17.5333	0.26791	30.6333	0.22007
10.6667	0.39471	6.33333	0.47053	2.03333	0.73512	1.3	0.88286	1.06667	0.93456	1.6	0.86881	4.06667	0.61515		58.3667	0.63225	53.5	0.65198	24.2667	0.63888	18	0.62331	17.1667	0.51344	17.5667	0.26768	30.6667	0.21938
10.9	0.3935	6.33333	0.46947	2.03333	0.7346	1.3	0.88263	1.06667	0.93443	1.6	0.86854	4.06667	0.61438		58.7667	0.63176	54.1	0.65155	24.4	0.63824	18.0333	0.62295	17.2	0.51265	17.6	0.26722	30.7333	0.21799
10.9667	0.3923	6.33333	0.46842	2.03333	0.73407	1.3	0.88239	1.06667	0.9343	1.6	0.86828	4.06667	0.61362		59.6333	0.63127	54.1333	0.65111	24.4333	0.63761	18.1	0.62259	17.2333	0.5122	17.6333	0.26676	30.8333	0.2173
11.0333	0.3911	6.36667	0.46737	2.03333	0.73354	1.3	0.88216	1.06667	0.93417	1.6	0.86802	4.06667	0.61285		60.1	0.63078	54.2667	0.65068	24.5	0.63729	18.1333	0.62241	17.2667	0.51142	17.6667	0.26653	30.9	0.21661
11.0333	0.38989	6.4	0.46632	2.03333	0.73302	1.3	0.88193	1.06667	0.93404	1.6	0.86776	4.06667	0.61209		60.6333	0.6303	54.6333	0.65024	24.5333	0.63665	18.1667	0.62169	17.3	0.51085	17.7	0.26607	31	0.21522
11.0667	0.38869	6.43333	0.46526	2.03333	0.73249	1.3	0.8817	1.06667	0.93391	1.6	0.8675	4.06667	0.61132		60.7667	0.62981	54.8667	0.6498	24.6	0.63602	18.2	0.62097	17.3333	0.5104	17.7333	0.26584	31.0667	0.21384
11.1667	0.38748	6.46667	0.46421	2.03333	0.73196	1.3	0.88146	1.06667	0.93378	1.6	0.86724	4.1	0.61056		61.3667	0.62932	54.9667	0.64893	24.6333	0.6357	18.2333	0.62079	17.3667	0.50995	17.7667	0.26561	31.5667	0.21315
11.2	0.38628	6.46667	0.46316	2.06667	0.73144	1.3	0.88123	1.06667	0.93365	1.6	0.86698	4.1	0.60979		62.8333	0.62884	55.4667	0.64806	24.7333	0.63538	18.2667	0.62061	17.4	0.50962	17.8	0.26538	31.9	0.21176
11.2667	0.38508	6.5	0.46211	2.06667	0.73091	1.3	0.881	1.06667	0.93352	1.63333	0.86672	4.1	0.60903		63.2	0.62835	55.5667	0.64762	24.8667	0.63506	18.3	0.62025	17.4333	0.50838	17.8333	0.26492	31.9667	0.21107
11.6333	0.38387	6.5	0.46105	2.06667	0.73038	1.3	0.88076	1.06667	0.93339	1.63333	0.86646	4.1	0.60826		63.3	0.62786	55.6	0.64719	25	0.63474	18.3333	0.61953	17.4667	0.50804	17.8667	0.26469	32.1	0.21038
11.6333	0.38267	6.53333	0.46	2.06667	0.72986	1.3	0.88053	1.06667	0.93326	1.63333	0.8662	4.1	0.6075		63.5667	0.62737	55.6333	0.64675	25.0667	0.63443	18.3667	0.61917	17.5	0.50759	17.9	0.264	32.1333	0.20969
11.6667	0.38147	6.56667	0.45895	2.06667	0.72933	1.3	0.8803	1.06667	0.93313	1.63333	0.86594	4.13333	0.60673		63.8	0.62689	55.8667	0.64631	25.1333	0.63379	18.4	0.61881	17.5333	0.50703	17.9667	0.26354	32.2667	0.209
11.7	0.38026	6.56667	0.45789	2.06667	0.7288	1.33333	0.88007	1.06667	0.933	1.63333	0.86568	4.13333	0.60597		64.2	0.6264	55.9333	0.64588	25.3333	0.63347	18.4333	0.61809	17.5667	0.50692	18	0.26286	32.6333	0.2083
11.8333	0.37906	6.6	0.45684	2.06667	0.72828	1.33333	0.87983	1.06667	0.93287	1.63333	0.86541	4.13333	0.6052		64.9667	0.62543	56.3333	0.64544	25.3667	0.63315	18.4667	0.61773	17.6	0.50647	18.0333	0.26263	33.0667	0.20761
11.9333	0.37786	6.6	0.45579	2.06667	0.72775	1.33333	0.8796	1.06667	0.93274	1.63333	0.86515	4.13333	0.60444		66.5667	0.62494	56.5	0.64501	25.4333	0.63252	18.5	0.61719	17.6333	0.5059	18.0667	0.2624	33.1667	0.20692
12.0667	0.37665	6.7	0.45474	2.06667	0.72722	1.33333	0.87937	1.06667	0.93261	1.63333	0.86489	4.16667	0.60367		66.6333	0.62445	56.8	0.64457	25.5333	0.63124	18.5333	0.61701	17.6667	0.50579	18.1	0.26194	33.2333	0.20623
12.1333	0.37545	6.7	0.45368	2.06667	0.7267	1.33333	0.87913	1.1	0.93248	1.63333	0.86463	4.16667	0.60291		66.9667	0.62396	56.9667	0.64413	25.7333	0.63093	18.6	0.61665	17.7	0.50523	18.1333	0.26171	33.2667	0.20484
12.1667	0.37425	6.73333	0.45263	2.06667	0.72617	1.33333	0.8789	1.1	0.93235	1.63333	0.86437	4.16667	0.60214		67.7	0.62348	57.3333	0.6437	25.7667	0.63061	18.6333	0.61629	17.7333	0.50444	18.1667	0.26102	33.4	0.20415
12.3	0.37304	6.8	0.45158	2.06667	0.72565	1.33333	0.87867	1.1	0.93222	1.63333	0.86411	4.16667	0.60138		68.6	0.62299	57.4333	0.64326	25.8	0.63029	18.6667	0.61593	17.7667	0.50399	18.2	0.26033	33.5	0.20346
12.3333	0.37184	6.8	0.45053	2.06667	0.72512	1.33333	0.87844	1.1	0.93209	1.63333	0.86385	4.16667	0.60061		69.4667	0.6225	57.7667	0.64283	25.8667	0.62997	18.7	0.61538	17.8	0.50343	18.2333	0.2601	33.6333	0.20277
12.4	0.37064	6.86667	0.44947	2.06667	0.72459	1.33333	0.8782	1.1	0.93196	1.63333	0.86359	4.16667	0.59985		69.6667	0.62202	57.8333	0.64239	25.9	0.62965	18.7333	0.6152	17.8333	0.50276	18.3333	0.25987	33.8333	0.20208
12.5667	0.36943	6.9	0.44842	2.06667	0.72407	1.33333	0.87797	1.1	0.93183	1.63333	0.86333	4.2	0.59908		70.0333	0.62153	57.9	0.64195	25.9667	0.62902	18.7667	0.61484	17.8667	0.50231	18.3667	0.25964	33.9	0.20138
12.6333	0.36823	6.93333	0.44737	2.1	0.72354	1.33333	0.87774	1.1	0.9317	1.63333	0.86307	4.2	0.59832		70.8667	0.62104	58.6	0.64152	26	0.62838	18.8	0.61466	17.9	0.50219	18.4	0.25941	34.0667	0.20069
12.6333	0.36703	6.96667	0.44632	2.1	0.72301	1.33333	0.8775	1.1	0.93157	1.63333	0.86281	4.2	0.59755		71.3	0.62056	58.7333	0.64108	26.0333	0.62806	18.8333	0.61448	17.9333	0.50141	18.4333	0.25918	34.1	0.2
12.6333	0.36582	7	0.44526	2.1	0.72249	1.33333	0.87727	1.1	0.93144	1.63333	0.86255	4.23333	0.59679		71.6667	0.62007	59.0333	0.64065	26.0667	0.62774	18.8667	0.61376	17.9667	0.50107	18.4667	0.25872	34.1333	0.19931
12.6667	0.36462	7.03333	0.44421	2.1	0.72196	1.33333	0.87704	1.1	0.93131	1.63333	0.86228	4.23333	0.59602		71.7667	0.61958	59.0667	0.64021	26.1333	0.62743	18.9	0.61304	18	0.50006	18.5	0.25781	34.2667	0.19862
12.7	0.36342	7.1	0.44316	2.1	0.72143	1.33333	0.8768	1.1	0.93118	1.63333	0.86202	4.23333	0.59526		72	0.61909	59.1667	0.63934	26.2	0.62711	18.9333	0.6125	18.0333	0.49949	18.5333	0.25758	34.4	0.19792
12.8333	0.36221	7.1	0.44211	2.1	0.72091	1.33333	0.87657	1.1	0.93105	1.63333	0.86176	4.26667	0.59449		72.3667	0.61861	59.4333	0.6389	26.2333	0.62679	18.9667	0.6116	18.0667	0.49871	18.5667	0.25689	34.7333	0.19723
12.8667	0.36101	7.13333	0.44105	2.1	0.72038	1.33333	0.87634	1.1	0.93092	1.66667	0.8615	4.26667	0.59373		72.6667	0.61812	59.4667	0.63846	26.2667	0.62615	19.0333	0.61106	18.1	0.49803	18.6	0.25666	34.9667	0.19585
13	0.35981	7.16667	0.44	2.1	0.71985	1.33333	0.87611	1.1	0.93079	1.66667	0.86124	4.26667	0.59296		73.0333	0.61763	59.6667	0.63803	26.3333	0.62584	19.0667	0.6107	18.1333	0.49781	18.6667	0.25574	35.2333	0.19446
13	0.3586	7.16667	0.43895	2.1	0.71933	1.33333	0.87587	1.1	0.93066	1.66667	0.86098	4.26667	0.5922		73.4667	0.61715	59.7667	0.63759	26.4	0.62552	19.1	0.61052	18.1667	0.49724	18.7	0.25551	35.3	0.19377
13.0333	0.3574	7.16667	0.43789	2.1	0.7188	1.33333	0.87564	1.1	0.93053	1.66667	0.86072	4.26667	0.59143		73.5667	0.61666	60.5667	0.63716	26.4667	0.6252	19.1333	0.61034	18.2	0.49702	18.7333	0.25528	35.3333	0.19308
13.1	0.3562	7.16667	0.43684	2.1	0.71827	1.33333	0.87541	1.1	0.9304	1.66667	0.86046	4.3	0.59067		74.2	0.61617	60.6	0.63672	26.5	0.62488	19.1667	0.60962	18.2333	0.49691	18.7667	0.25482	35.3667	0.19239
13.1333	0.35499	7.16667	0.43579	2.1	0.71775	1.33333	0.87517	1.1	0.93027	1.66667	0.8602	4.3	0.5899		74.3333	0.61568	60.9	0.63628	26.6	0.62456	19.2	0.60908	18.2667	0.49634	18.8	0.25436	35.4667	0.1917
13.1667	0.35379	7.23333	0.43474	2.1	0.71722	1.33333	0.87494	1.1	0.93014	1.66667	0.85994	4.3	0.58914		74.4	0.6152	61.1667	0.63585	26.7	0.62424	19.2333	0.6089	18.3	0.49578	18.8333	0.2539	35.5333	0.191
13.3	0.35259	7.23333	0.43368	2.13333	0.71669	1.33333	0.87471	1.1	0.93001	1.66667	0.85968	4.33333	0.58837		75.2	0.61471	61.2	0.63541	26.7667	0.62393	19.2667	0.60854	18.3333	0.49544	18.8667	0.25321	35.7	0.19031
13.4	0.35138	7.26667	0.43263	2.13333	0.71617	1.33333	0.87448	1.1	0.92988	1.66667	0.85942	4.33333	0.58761		75.4333	0.61422	61.2667	0.63498	27.0333	0.62361	19.3	0.60818	18.3667	0.49499	18.9	0.25275	35.7333	0.18962
13.5	0.35018	7.26667	0.43158	2.13333	0.71564	1.33333	0.87424	1.1	0.92975	1.66667	0.85915	4.33333	0.58684		76.1333	0.61374	61.5333	0.6341	27.1333	0.62329	19.3333	0.60746	18.4	0.49432	19	0.25184	35.9	0.18893
13.5333	0.34898	7.26667	0.43053	2.13333	0.71511	1.33333	0.87401	1.1	0.92962	1.66667	0.85889	4.33333	0.58607		76.5	0.61325	61.5667	0.63367	27.2	0.62297	19.3667	0.6071	18.4333	0.49421	19.0667	0.25138	35.9667	0.18824
13.6667	0.34777	7.33333	0.42947	2.13333	0.71459	1.33333	0.87378	1.1	0.92949	1.66667	0.85863	4.33333	0.58531		76.5333	0.61276	61.7667	0.63323	27.2333	0.62234	19.4333	0.60656	18.4667	0.49376	19.1	0.25023	36.3667	0.18754
13.6667	0.34657	7.43333	0.42842	2.13333	0.71406	1.33333	0.87354	1.1	0.92936	1.66667	0.85837	4.36667	0.58454		77.9667	0.61227	62.2	0.6328	27.3	0.6217	19.4667	0.6062	18.5	0.49342	19.1333	0.24954	36.6333	0.18685
13.7333	0.34537	7.43333	0.42737	2.13333	0.71353	1.33333	0.87331	1.1	0.92923	1.66667	0.85811	4.36667	0.58378		78.0667	0.61179	62.5	0.63236	27.3333	0.62138	19.5	0.60548	18.5333	0.49286	19.2	0.24908	36.7	0.18616
13.8667	0.34416	7.56667	0.42632	2.13333	0.71301	1.33333	0.87308	1.1	0.9291	1.66667	0.85785	4.36667	0.58301		78.4667	0.6113	62.7333	0.63192	27.4333	0.62074	19.5333	0.60512	18.5667	0.49241	19.2333	0.24862	36.7667	0.18547
13.9667	0.34296	7.6	0.42526	2.13333	0.71248	1.33333	0.87285	1.1	0.92897	1.66667	0.85759	4.36667	0.58225		78.5	0.61081	62.9333	0.63149	27.5333	0.62043	19.5667	0.60494	18.6	0.49185	19.2667	0.24816	36.8667	0.18478
14.1333	0.34176	7.63333	0.42421	2.13333	0.71195	1.33333	0.87261	1.1	0.92884	1.66667	0.85733	4.36667	0.58148		78.5667	0.61033	63.5333	0.63105	27.6	0.61979	19.6333	0.60422	18.6333	0.4914	19.3667	0.24793	37	0.18408
14.1333	0.34055	7.63333	0.42316	2.13333	0.71143	1.33333	0.87238	1.1	0.92871	1.66667	0.85707	4.4	0.58072		78.9667	0.60984	63.7	0.63061	27.6667	0.61947	19.7	0.60404	18.6667	0.49128	19.4	0.24747	37.4333	0.18339
14.1667	0.33935	7.63333	0.42211	2.16667	0.7109	1.33333	0.87215	1.1	0.92858	1.66667	0.85681	4.4	0.57995		79.6333	0.60935	64.8333	0.63018	27.7	0.61884	19.7333	0.60349	18.7	0.49027	19.4333	0.24725	37.5	0.1827
14.2333	0.33815	7.66667	0.42105	2.16667	0.71037	1.33333	0.87191	1.1	0.92845	1.66667	0.85655	4.4	0.57919		79.7	0.60887	65.8667	0.62974	27.7333	0.61852	19.7667	0.60295	18.7333	0.4896	19.4667	0.24656	37.9333	0.18201
14.2333	0.33694	7.66667	0.42	2.16667	0.70985	1.33333	0.87168	1.1	0.92832	1.66667	0.85629	4.43333	0.57842		80.0333	0.60838	65.9	0.62931	27.7667	0.61788	19.8	0.60277	18.7667	0.48937	19.5	0.2461	37.9667	0.18131
14.3	0.33574	7.7	0.41895	2.16667	0.70932	1.33333	0.87145	1.1	0.92819	1.66667	0.85603	4.43333	0.57766		80.1	0.60789	67.2333	0.62887	27.8	0.61724	19.8333	0.60187	18.8	0.4887	19.5333	0.24495	38.1	0.18062
14.3333	0.33454	7.7	0.41789	2.16667	0.70879	1.33333	0.87122	1.1	0.92806	1.7	0.85576	4.43333	0.57689		80.3	0.6074	67.5	0.62843	27.8667	0.61693	19.8667	0.60151	18.8333	0.48813	19.6333	0.24426	38.2333	0.17993
14.4333	0.33333	7.73333	0.41684	2.16667	0.70827	1.33333	0.87098	1.1	0.92793	1.7	0.8555	4.46667	0.57613		81.8667	0.60643	68.3667	0.628	27.9667	0.61661	19.9	0.60097	18.8667	0.48791	19.6667	0.24403	38.3333	0.17855
14.5333	0.33213	7.76667	0.41579	2.16667	0.70774	1.33333	0.87075	1.1	0.9278	1.7	0.85524	4.5	0.57536		82.9667	0.60594	68.6	0.62756	28	0.61629	19.9667	0.60079	18.9	0.48768	19.7	0.24357	38.4667	0.17785
14.6667	0.33093	7.76667	0.41474	2.16667	0.70721	1.33333	0.87052	1.1	0.92767	1.7	0.85498	4.5	0.5746		83.3667	0.60546	69.1	0.62713	28.0333	0.61565	20.0333	0.60043	18.9333	0.48735	19.7333	0.24334	38.5	0.17716
14.6667	0.32972	7.8	0.41368	2.16667	0.70669	1.33333	0.87028	1.1	0.92754	1.7	0.85472	4.5	0.57383		83.6333	0.60497	69.4	0.62669	28.0667	0.61534	20.0667	0.60025	18.9667	0.4869	19.7667	0.24311	38.6333	0.17578
14.7	0.32852	7.9	0.41263	2.16667	0.70616	1.33333	0.87005	1.13333	0.92741	1.7	0.85446	4.5	0.57307		83.7333	0.60448	69.4667	0.62625	28.1	0.61502	20.1	0.59953	19	0.48633	19.8	0.24242	38.8	0.17509
14.7	0.32732	8.06667	0.41158	2.16667	0.70563	1.33333	0.86982	1.13333	0.92728	1.7	0.8542	4.5	0.5723		84.2	0.60399	69.5	0.62582	28.1333	0.61438	20.1333	0.59899	19.0333	0.48611	19.9	0.24219	39.1667	0.17439
14.9333	0.32611	8.06667	0.41053	2.16667	0.70511	1.33333	0.86959	1.13333	0.92715	1.7	0.85394	4.5	0.57154		84.9333	0.60302	69.7	0.62538	28.2	0.61343	20.1667	0.59881	19.0667	0.48577	19.9333	0.24197	39.2	0.1737
15.0667	0.32491	8.13333	0.40947	2.16667	0.70458	1.33333	0.86935	1.13333	0.92702	1.7	0.85368	4.5	0.57077		85.5667	0.60253	69.8667	0.62495	28.2333	0.61311	20.2	0.59845	19.1	0.48532	20	0.24151	39.3	0.17301
15.1	0.32371	8.13333	0.40842	2.16667	0.70405	1.33333	0.86912	1.13333	0.92689	1.7	0.85342	4.53333	0.57001		86.1333	0.60205	70.5	0.62451	28.3333	0.61247	20.2333	0.59827	19.1333	0.48476	20.0333	0.24036	39.4	0.17232
15.4333	0.3225	8.13333	0.40737	2.2	0.70353	1.33333	0.86889	1.13333	0.92676	1.7	0.85316	4.53333	0.56924		86.3	0.60156	71.3	0.62407	28.4667	0.61215	20.3	0.59809	19.1667	0.48442	20.0667	0.2399	39.4333	0.17163
15.5	0.3213	8.13333	0.40632	2.2	0.703	1.33333	0.86865	1.13333	0.92663	1.7	0.8529	4.53333	0.56848		87.1	0.60107	72.1	0.62364	28.5	0.61184	20.3333	0.59755	19.2	0.48431	20.1333	0.23944	39.6	0.17093
15.5667	0.3201	8.13333	0.40526	2.2	0.70247	1.33333	0.86842	1.13333	0.9265	1.7	0.85263	4.53333	0.56771		87.2333	0.60058	72.7333	0.6232	28.5333	0.61152	20.3667	0.59719	19.2333	0.48409	20.1667	0.23898	39.7333	0.17024
15.7	0.31889	8.13333	0.40421	2.2	0.70195	1.33333	0.86819	1.13333	0.92637	1.7	0.85237	4.53333	0.56695		87.6667	0.6001	72.7667	0.62276	28.5667	0.6112	20.4	0.59665	19.2667	0.48364	20.2	0.23875	39.8667	0.16955
15.8	0.31769	8.2	0.40316	2.2	0.70142	1.33333	0.86796	1.13333	0.92624	1.7	0.85211	4.53333	0.56618		87.9667	0.59961	72.8333	0.62233	28.6333	0.61088	20.4333	0.59647	19.3	0.48341	20.2667	0.23783	40.0333	0.16886
15.8333	0.31649	8.23333	0.40211	2.2	0.7009	1.33333	0.86772	1.13333	0.92611	1.7	0.85185	4.56667	0.56542		88.2333	0.59912	73.2333	0.62189	28.6667	0.61056	20.4667	0.59629	19.3333	0.48274	20.3	0.23737	40.2667	0.16817
15.9333	0.31528	8.3	0.40105	2.23333	0.70037	1.33333	0.86749	1.13333	0.92598	1.7	0.85159	4.56667	0.56465		90.7	0.59864	74.0333	0.62146	28.7333	0.61024	20.5	0.59539	19.3667	0.48262	20.3333	0.23691	40.5	0.16747
15.9667	0.31408	8.33333	0.4	2.23333	0.69984	1.33333	0.86726	1.13333	0.92585	1.7	0.85133	4.56667	0.56389		90.7667	0.59815	74.1667	0.62102	28.7667	0.60961	20.5333	0.59503	19.4	0.48229	20.3667	0.23646	40.6333	0.16678
15.9667	0.31288	8.33333	0.39895	2.23333	0.69932	1.33333	0.86702	1.13333	0.92572	1.7	0.85107	4.56667	0.56312		91.0667	0.59766	74.2	0.62058	28.8333	0.60897	20.6	0.59467	19.4333	0.48195	20.4	0.23623	40.7	0.16609
16.1667	0.31167	8.4	0.39789	2.23333	0.69879	1.33333	0.86679	1.13333	0.92559	1.73333	0.85081	4.56667	0.56236		92.7667	0.59717	74.2667	0.62015	28.9333	0.60865	20.6333	0.59431	19.4667	0.48127	20.4333	0.236	40.8667	0.1654
16.2	0.31047	8.4	0.39684	2.23333	0.69826	1.33333	0.86656	1.13333	0.92546	1.73333	0.85055	4.6	0.56159		94.2	0.59669	74.5667	0.61971	29.0333	0.60834	20.6667	0.59395	19.5	0.48082	20.4667	0.23554	41.2	0.16471
16.2333	0.30927	8.43333	0.39579	2.23333	0.69774	1.33333	0.86633	1.13333	0.92533	1.73333	0.85029	4.6	0.56083		95.4667	0.5962	74.8	0.61928	29.1	0.60802	20.7	0.59359	19.5333	0.48071	20.5	0.23508	41.3	0.16401
16.3667	0.30806	8.53333	0.39474	2.23333	0.69721	1.33333	0.86609	1.13333	0.9252	1.73333	0.85003	4.6	0.56006		96.7333	0.59571	75	0.61884	29.1333	0.6077	20.7333	0.59341	19.5667	0.48015	20.6333	0.23485	41.4667	0.16332
16.4333	0.30686	8.56667	0.39368	2.23333	0.69668	1.33333	0.86586	1.13333	0.92507	1.73333	0.84977	4.6	0.5593		96.9333	0.59523	75.2	0.6184	29.1667	0.60738	20.8	0.59287	19.6	0.47992	20.6667	0.23439	41.7667	0.16263
16.4333	0.30566	8.66667	0.39263	2.23333	0.69616	1.33333	0.86563	1.13333	0.92494	1.73333	0.8495	4.6	0.55853		98.3667	0.59474	75.2667	0.61797	29.2333	0.60706	20.8333	0.59269	19.6333	0.47981	20.7	0.23393	42.1	0.16194
16.4667	0.30445	8.66667	0.39158	2.23333	0.69563	1.33333	0.86539	1.13333	0.92481	1.73333	0.84924	4.6	0.55777		99.4333	0.59425	76.1	0.61753	29.3	0.60675	21	0.59215	19.6667	0.47925	20.7333	0.23347	42.8667	0.16125
16.5333	0.30325	8.73333	0.39053	2.23333	0.6951	1.33333	0.86516	1.13333	0.92468	1.73333	0.84898	4.6	0.557		100.3	0.59377	76.2667	0.6171	29.3333	0.60643	21.0333	0.59197	19.7	0.47891	20.8667	0.23301	42.9	0.16055
16.5333	0.30205	8.86667	0.38947	2.26667	0.69458	1.33333	0.86493	1.13333	0.92455	1.73333	0.84872	4.63333	0.55624		101.333	0.59328	76.5	0.61666	29.3667	0.60611	21.0667	0.59124	19.7667	0.47846	20.9	0.23278	43.3333	0.15986
16.6333	0.30084	8.9	0.38842	2.26667	0.69405	1.33333	0.86469	1.13333	0.92442	1.73333	0.84846	4.63333	0.55547		101.5	0.59279	76.5667	0.61579	29.4333	0.60579	21.1	0.5907	19.8	0.47801	20.9333	0.23232	43.4333	0.15917
16.6333	0.29964	8.93333	0.38737	2.26667	0.69352	1.33333	0.86446	1.13333	0.92429	1.73333	0.8482	4.63333	0.55471		102.433	0.5923	76.6667	0.61535	29.4667	0.60515	21.1333	0.59016	19.8333	0.47722	20.9667	0.23209	43.6667	0.15848
16.7333	0.29844	8.96667	0.38632	2.26667	0.693	1.33333	0.86423	1.13333	0.92416	1.73333	0.84794	4.66667	0.55394		103.2	0.59182	77.3667	0.61491	29.5333	0.60452	21.1667	0.5898	19.8667	0.47677	21.0333	0.23163	43.9	0.15779
16.7667	0.29723	9.03333	0.38526	2.26667	0.69247	1.33333	0.864	1.13333	0.92403	1.73333	0.84768	4.66667	0.55318		103.5	0.59133	78.1	0.61448	29.5667	0.60356	21.2	0.58926	19.9	0.47644	21.1667	0.2314	44.2333	0.15709
16.8333	0.29603	9.13333	0.38421	2.26667	0.69194	1.33333	0.86376	1.13333	0.9239	1.73333	0.84742	4.66667	0.55241		104.233	0.59084	78.3667	0.61404	29.6333	0.60293	21.2333	0.58908	19.9333	0.47565	21.2	0.23095	44.2667	0.1564
17.0333	0.29483	9.33333	0.38316	2.26667	0.69142	1.33333	0.86353	1.13333	0.92377	1.73333	0.84716	4.66667	0.55164		104.733	0.59036	78.6667	0.61361	29.8333	0.60229	21.2667	0.58872	19.9667	0.47531	21.2333	0.23072	44.4667	0.15571
17.1333	0.29362	9.36667	0.38211	2.26667	0.69089	1.33333	0.8633	1.13333	0.92364	1.73333	0.8469	4.7	0.55088		105.033	0.58987	78.9	0.61317	30.1	0.60197	21.3	0.58836	20	0.47452	21.2667	0.23003	44.5667	0.15502
17.1333	0.29242	9.4	0.38105	2.26667	0.69036	1.33333	0.86306	1.13333	0.92351	1.73333	0.84664	4.7	0.55011		105.5	0.58938	79.0667	0.61273	30.1667	0.60134	21.3333	0.588	20.0333	0.47419	21.3333	0.22957	44.6	0.15433
17.3667	0.29122	9.4	0.38	2.26667	0.68984	1.33333	0.86283	1.13333	0.92338	1.76667	0.84637	4.7	0.54935		106.867	0.58889	79.2	0.6123	30.2	0.60102	21.3667	0.58764	20.0667	0.47396	21.3667	0.22888	44.7667	0.15363
17.4	0.29001	9.53333	0.37895	2.3	0.68931	1.33333	0.8626	1.13333	0.92325	1.76667	0.84611	4.73333	0.54858		107.333	0.58841	79.4333	0.61186	30.2667	0.6007	21.4	0.58746	20.1	0.47363	21.4	0.22819	44.8333	0.15294
17.4	0.28881	9.56667	0.37789	2.3	0.68878	1.33333	0.86237	1.13333	0.92312	1.76667	0.84585	4.73333	0.54782		107.833	0.58792	79.5667	0.61143	30.4	0.60038	21.4667	0.5871	20.1333	0.47329	21.4333	0.22796	44.8667	0.15225
17.6667	0.28761	9.6	0.37684	2.3	0.68826	1.33333	0.86213	1.13333	0.92299	1.76667	0.84559	4.76667	0.54705		108.633	0.58743	79.7333	0.61055	30.4667	0.60006	21.5333	0.58656	20.1667	0.47306	21.4667	0.22773	45.3667	0.15156
17.7	0.2864	9.63333	0.37579	2.3	0.68773	1.33333	0.8619	1.13333	0.92286	1.76667	0.84533	4.76667	0.54629		108.7	0.58695	80.1	0.61012	30.7333	0.59975	21.6	0.58602	20.2	0.47261	21.5667	0.22727	45.4333	0.15087
17.7667	0.2852	9.66667	0.37474	2.3	0.6872	1.33333	0.86167	1.13333	0.92273	1.76667	0.84507	4.76667	0.54552		110.367	0.58646	81.4333	0.60968	30.7667	0.59943	21.6333	0.58566	20.2333	0.47205	21.6	0.22704	45.8667	0.15017
17.8333	0.284	9.73333	0.37368	2.3	0.68668	1.36667	0.86143	1.13333	0.9226	1.76667	0.84481	4.76667	0.54476		110.433	0.58597	81.9333	0.60925	30.8333	0.59847	21.6667	0.58548	20.2667	0.47138	21.6667	0.2259	46.5	0.14948
17.9333	0.28279	9.73333	0.37263	2.33333	0.68615	1.36667	0.8612	1.13333	0.92247	1.76667	0.84455	4.76667	0.54399		110.8	0.58548	81.9667	0.60881	30.9333	0.59815	21.7	0.58512	20.3	0.47081	21.7	0.22544	46.5333	0.14879
18.2333	0.28159	9.76667	0.37158	2.33333	0.68562	1.36667	0.86097	1.13333	0.92234	1.76667	0.84429	4.76667	0.54323		111.3	0.585	82	0.60837	31.3667	0.59752	21.7333	0.58458	20.3333	0.47048	21.7333	0.22475	47.2333	0.1481
18.3333	0.28039	9.83333	0.37053	2.33333	0.6851	1.36667	0.86074	1.13333	0.92221	1.76667	0.84403	4.76667	0.54246		111.6	0.58451	82.7	0.60794	31.4667	0.5972	21.7667	0.5844	20.3667	0.47025	21.8	0.22429	47.2667	0.14671
18.3667	0.27918	9.93333	0.36947	2.33333	0.68457	1.36667	0.8605	1.13333	0.92208	1.76667	0.84377	4.8	0.5417		112.3	0.58402	82.9667	0.6075	31.5333	0.59656	21.8	0.5835	20.4	0.47003	21.8333	0.22406	47.4333	0.14602
18.4333	0.27798	9.93333	0.36842	2.33333	0.68404	1.36667	0.86027	1.13333	0.92195	1.76667	0.84351	4.8	0.54093		113.367	0.58354	83.9	0.60706	31.6333	0.59625	21.8333	0.58296	20.4333	0.46946	21.8667	0.22383	47.8667	0.14533
18.5333	0.27677	10.0667	0.36737	2.33333	0.68352	1.36667	0.86004	1.16667	0.92182	1.76667	0.84324	4.8	0.54017		113.9	0.58305	84.1667	0.60663	31.9	0.59529	21.8667	0.58242	20.4667	0.46913	21.9	0.2236	48.3667	0.14394
18.7333	0.27557	10.0667	0.36632	2.36667	0.68299	1.36667	0.8598	1.16667	0.92169	1.76667	0.84298	4.8	0.5394		114.733	0.58256	84.4	0.60619	31.9333	0.59497	21.9	0.58224	20.5	0.46879	21.9333	0.22337	48.8	0.14325
19.1667	0.27437	10.1	0.36526	2.36667	0.68246	1.36667	0.85957	1.16667	0.92156	1.76667	0.84272	4.8	0.53864		114.767	0.58208	84.4667	0.60576	32.0333	0.59402	21.9667	0.58188	20.5333	0.46856	21.9667	0.22314	49.0667	0.14256
19.2667	0.27316	10.2	0.36421	2.36667	0.68194	1.36667	0.85934	1.16667	0.92143	1.76667	0.84246	4.8	0.53787		115.167	0.58159	85.6	0.60532	32.3333	0.5937	22	0.58134	20.5667	0.46834	22.1	0.22222	49.2333	0.14187
19.4	0.27196	10.2	0.36316	2.36667	0.68141	1.36667	0.85911	1.16667	0.9213	1.76667	0.8422	4.8	0.53711		115.367	0.5811	85.8333	0.60488	32.3667	0.59338	22.0333	0.58116	20.6	0.46811	22.1333	0.22153	49.2667	0.14118
19.4667	0.27076	10.2	0.36211	2.36667	0.68088	1.36667	0.85887	1.16667	0.92117	1.76667	0.84194	4.83333	0.53634		116.067	0.58061	86.1	0.60445	32.4	0.59275	22.0667	0.58062	20.6333	0.468	22.1667	0.2213	49.3333	0.14048
19.8333	0.26955	10.3667	0.36105	2.36667	0.68036	1.36667	0.85864	1.16667	0.92104	1.8	0.84168	4.83333	0.53558		116.367	0.58013	86.3	0.60401	32.5333	0.59243	22.1	0.57972	20.6667	0.46733	22.2	0.22107	49.5333	0.13979
19.9667	0.26835	10.5	0.36	2.36667	0.67983	1.36667	0.85841	1.16667	0.92091	1.8	0.84142	4.83333	0.53481		118.2	0.57964	86.4333	0.60358	32.7	0.59211	22.1667	0.57954	20.7	0.46699	22.2333	0.22084	50.0667	0.1391
20.1	0.26715	10.6	0.35895	2.36667	0.6793	1.36667	0.85817	1.16667	0.92078	1.8	0.84116	4.83333	0.53405		118.667	0.57915	87.0667	0.60314	32.7333	0.59179	22.2	0.57917	20.7333	0.46665	22.2667	0.22062	50.7667	0.13772
20.2333	0.26594	10.6	0.35789	2.36667	0.67878	1.36667	0.85794	1.16667	0.92065	1.8	0.8409	4.86667	0.53328		119.3	0.57867	87.6333	0.6027	32.7667	0.59147	22.2333	0.57899	20.7667	0.46643	22.3	0.22039	50.8	0.13702
20.2667	0.26474	10.6333	0.35684	2.36667	0.67825	1.36667	0.85771	1.16667	0.92052	1.8	0.84064	4.86667	0.53252		120.5	0.57818	88.3	0.60227	32.9	0.59115	22.2667	0.57845	20.8	0.46609	22.3333	0.21993	50.8333	0.13633
20.2667	0.26354	10.6333	0.35579	2.4	0.67773	1.36667	0.85748	1.16667	0.92039	1.8	0.84038	4.86667	0.53175		120.633	0.57769	89.8667	0.60183	32.9333	0.59084	22.3667	0.57791	20.8333	0.46598	22.3667	0.2197	50.8667	0.13564
20.3	0.26233	10.8667	0.35474	2.4	0.6772	1.36667	0.85724	1.16667	0.92025	1.8	0.84011	4.9	0.53099		121.867	0.5772	90.4667	0.6014	33.3333	0.59052	22.4	0.57755	20.8667	0.46553	22.4	0.21947	51.1	0.13495
20.6333	0.26113	10.8667	0.35368	2.4	0.67667	1.36667	0.85701	1.16667	0.92012	1.8	0.83985	4.9	0.53022		122.233	0.57672	90.5333	0.60096	33.4	0.5902	22.4333	0.57701	20.9	0.46541	22.4333	0.21924	51.9333	0.13426
20.7	0.25993	11	0.35263	2.4	0.67615	1.36667	0.85678	1.16667	0.91999	1.8	0.83959	4.9	0.52946		122.533	0.57623	91.3667	0.60009	33.4667	0.58988	22.5	0.57665	20.9667	0.4653	22.4667	0.21901	52	0.13356
21.0667	0.25872	11.0333	0.35158	2.4	0.67562	1.36667	0.85654	1.16667	0.91986	1.8	0.83933	4.9	0.52869		123.1	0.57574	92.3333	0.59965	33.5667	0.58925	22.5667	0.57629	21	0.46496	22.5	0.21855	52.1	0.13287
21.3	0.25752	11.0333	0.35053	2.4	0.67509	1.36667	0.85631	1.16667	0.91973	1.8	0.83907	4.93333	0.52793		124.467	0.57526	92.8	0.59922	33.6667	0.58893	22.6	0.57593	21.0667	0.46474	22.5333	0.21832	52.9667	0.13218
21.3667	0.25632	11.0667	0.34947	2.4	0.67457	1.36667	0.85608	1.16667	0.9196	1.8	0.83881	4.93333	0.52716		124.6	0.57477	92.9667	0.59878	33.7	0.58829	22.6333	0.57575	21.1	0.46418	22.5667	0.21786	53.1333	0.13149
21.6667	0.25511	11.1	0.34842	2.43333	0.67404	1.36667	0.85585	1.16667	0.91947	1.8	0.83855	4.96667	0.5264		127.467	0.57428	93.6333	0.59834	33.9	0.58766	22.6667	0.57539	21.1333	0.46395	22.6	0.21717	53.4	0.1308
21.9333	0.25391	11.2667	0.34737	2.43333	0.67351	1.36667	0.85561	1.16667	0.91934	1.8	0.83829	4.96667	0.52563		127.933	0.57379	94.2	0.59791	33.9667	0.58702	22.7333	0.57521	21.1667	0.4635	22.6333	0.21694	54.4	0.1301
21.9667	0.25271	11.2667	0.34632	2.43333	0.67299	1.36667	0.85538	1.16667	0.91921	1.8	0.83803	4.96667	0.52487		128.233	0.57282	94.3333	0.59747	34.0667	0.5867	22.7667	0.57467	21.2333	0.46305	22.6667	0.21625	54.5	0.12941
21.9667	0.2515	11.3667	0.34526	2.43333	0.67246	1.36667	0.85515	1.16667	0.91908	1.8	0.83777	4.96667	0.5241		128.5	0.57233	94.7667	0.59703	34.1667	0.58638	22.8	0.57431	21.2667	0.46249	22.7667	0.21556	54.7	0.12872
22.0333	0.2503	11.4	0.34421	2.43333	0.67193	1.36667	0.85491	1.16667	0.91895	1.8	0.83751	4.96667	0.52334		128.6	0.57185	95.1667	0.5966	34.2	0.58606	22.8333	0.57413	21.3	0.46193	22.8	0.21511	55.0333	0.12734
22.0667	0.2491	11.4	0.34316	2.43333	0.67141	1.36667	0.85468	1.16667	0.91882	1.8	0.83725	5	0.52257		129.8	0.57136	95.4	0.59616	34.2333	0.58575	22.9	0.57395	21.3333	0.46182	22.8333	0.21465	55.8	0.12664
22.1667	0.24789	11.4	0.34211	2.43333	0.67088	1.36667	0.85445	1.16667	0.91869	1.83333	0.83698	5	0.52181		130.667	0.57087	96.6	0.59529	34.2667	0.58543	22.9333	0.57359	21.3667	0.46125	22.8667	0.21442	56.2667	0.12595
22.3333	0.24669	11.4333	0.34105	2.43333	0.67035	1.36667	0.85422	1.16667	0.91856	1.83333	0.83672	5	0.52104		134.8	0.57038	97.2333	0.59485	34.3667	0.58511	22.9667	0.57287	21.4	0.46092	22.9333	0.21396	56.6	0.12526
22.4667	0.24549	11.5333	0.34	2.43333	0.66983	1.36667	0.85398	1.16667	0.91843	1.83333	0.83646	5.03333	0.52028		137.6	0.5699	97.9	0.59442	34.4	0.58479	23	0.57197	21.4333	0.46069	22.9667	0.2135	57.6	0.12457
22.5333	0.24428	11.5667	0.33895	2.43333	0.6693	1.4	0.85375	1.16667	0.9183	1.83333	0.8362	5.03333	0.51951		137.933	0.56941	98.3333	0.59398	34.5	0.58416	23.0333	0.57179	21.4667	0.46047	23	0.21281	57.9333	0.12388
22.6667	0.24308	11.6	0.33789	2.46667	0.66877	1.4	0.85352	1.16667	0.91817	1.83333	0.83594	5.03333	0.51875		138.967	0.56892	98.8	0.59355	34.6	0.58384	23.0667	0.57161	21.5	0.46002	23.0333	0.21258	58.4667	0.12318
22.9	0.24188	11.6667	0.33684	2.46667	0.66825	1.4	0.85328	1.16667	0.91804	1.83333	0.83568	5.03333	0.51798		140.533	0.56844	99.1333	0.59311	34.6333	0.58352	23.1	0.57125	21.5333	0.45968	23.0667	0.21189	59.2	0.12249
23.0667	0.24067	11.7333	0.33579	2.46667	0.66772	1.4	0.85305	1.16667	0.91791	1.83333	0.83542	5.03333	0.51721		140.967	0.56795	99.4333	0.59267	34.7	0.5832	23.1333	0.57089	21.5667	0.45934	23.1333	0.2112	59.2667	0.1218
23.1333	0.23947	11.7333	0.33474	2.5	0.66719	1.4	0.85282	1.16667	0.91778	1.83333	0.83516	5.06667	0.51645		141.733	0.56698	99.6	0.5918	34.8333	0.58288	23.1667	0.57071	21.6	0.45844	23.1667	0.21097	61.1	0.12111
23.3	0.23827	11.8333	0.33368	2.5	0.66667	1.4	0.85259	1.2	0.91765	1.83333	0.8349	5.06667	0.51568		143.2	0.56649	99.8667	0.59137	35.0667	0.58256	23.2	0.57035	21.6333	0.45822	23.2	0.21074	61.1333	0.12042
23.3	0.23706	11.8333	0.33263	2.5	0.66614	1.4	0.85235	1.2	0.91752	1.83333	0.83464	5.06667	0.51492		144.267	0.566	100.3	0.59093	35.2667	0.58225	23.2333	0.56999	21.6667	0.45765	23.3	0.21051	61.1667	0.11903
23.4333	0.23586	11.8667	0.33158	2.5	0.66561	1.4	0.85212	1.2	0.91739	1.83333	0.83438	5.06667	0.51415		144.333	0.56551	100.833	0.59049	35.3	0.58193	23.2667	0.56963	21.7	0.4572	23.4	0.21006	61.5	0.11834
23.8333	0.23466	11.9	0.33053	2.5	0.66509	1.4	0.85189	1.2	0.91726	1.83333	0.83412	5.06667	0.51339		146.333	0.56503	100.967	0.59006	35.3333	0.58129	23.3	0.56855	21.7333	0.45664	23.4667	0.20983	61.6333	0.11765
24.4333	0.23345	11.9333	0.32947	2.5	0.66456	1.4	0.85165	1.2	0.91713	1.83333	0.83385	5.1	0.51262		147.3	0.56454	101.667	0.58962	35.4	0.58097	23.3333	0.56801	21.7667	0.45619	23.5	0.2096	62.1667	0.11696
24.6333	0.23225	11.9333	0.32842	2.53333	0.66403	1.4	0.85142	1.2	0.917	1.83333	0.83359	5.1	0.51186		148.067	0.56405	104.367	0.58875	35.6	0.58066	23.4	0.56729	21.8	0.45574	23.5333	0.20937	62.5	0.11626
24.7333	0.23105	11.9667	0.32737	2.53333	0.66351	1.4	0.85119	1.2	0.91687	1.83333	0.83333	5.13333	0.51109		148.3	0.56357	104.633	0.58831	35.7667	0.58034	23.5	0.56711	21.8333	0.4554	23.5667	0.20891	62.6	0.11557
25.1667	0.22984	12.0333	0.32632	2.53333	0.66298	1.4	0.85095	1.2	0.91674	1.83333	0.83307	5.13333	0.51033		151.067	0.56308	104.9	0.58788	35.8667	0.58002	23.5333	0.56692	21.8667	0.45507	23.6333	0.20845	62.8	0.11488
25.2667	0.22864	12.0667	0.32526	2.53333	0.66245	1.4	0.85072	1.2	0.91661	1.83333	0.83281	5.13333	0.50956		152.067	0.56259	105.733	0.587	35.9	0.5797	23.5667	0.56656	21.9	0.45462	23.6667	0.20799	63.0667	0.11419
25.4333	0.22744	12.1	0.32421	2.53333	0.66193	1.4	0.85049	1.2	0.91648	1.83333	0.83255	5.13333	0.5088		153.2	0.5621	106.067	0.58657	36	0.57938	23.6	0.5662	21.9333	0.45428	23.7	0.2073	63.1	0.11349
25.5667	0.22623	12.1	0.32316	2.53333	0.6614	1.4	0.85026	1.2	0.91635	1.83333	0.83229	5.13333	0.50803		153.3	0.56162	106.667	0.58613	36.2667	0.57906	23.6667	0.56602	21.9667	0.45394	23.7333	0.20684	63.4	0.1128
25.5667	0.22503	12.1333	0.32211	2.53333	0.66087	1.4	0.85002	1.2	0.91622	1.83333	0.83203	5.13333	0.50727		154.3	0.56113	107.567	0.5857	36.4	0.57875	23.7333	0.56584	22	0.45327	23.7667	0.20615	63.5333	0.11211
25.6333	0.22383	12.2	0.32105	2.53333	0.66035	1.4	0.84979	1.2	0.91609	1.83333	0.83177	5.13333	0.5065		155.867	0.56064	107.733	0.58526	36.6333	0.57843	23.7667	0.56548	22.0333	0.45304	23.8	0.20592	63.7	0.11142
25.7	0.22262	12.3667	0.32	2.53333	0.65982	1.4	0.84956	1.2	0.91596	1.86667	0.83151	5.16667	0.50574		157.067	0.56016	107.967	0.58482	36.7333	0.57811	23.8333	0.5653	22.0667	0.4527	23.8333	0.20569	64.5667	0.11073
25.7333	0.22142	12.4667	0.31895	2.56667	0.65929	1.4	0.84932	1.2	0.91583	1.86667	0.83125	5.2	0.50497		158.567	0.55967	108.467	0.58439	36.8	0.57779	23.8667	0.56512	22.1	0.45248	23.8667	0.20478	65.2	0.11003
25.9333	0.22022	12.6667	0.31789	2.56667	0.65877	1.4	0.84909	1.2	0.9157	1.86667	0.83099	5.2	0.50421		158.8	0.55918	109.767	0.58352	36.8333	0.57747	23.9333	0.56494	22.1333	0.45237	23.9	0.20455	66.8333	0.10934
26.1667	0.21901	12.7333	0.31684	2.56667	0.65824	1.4	0.84886	1.2	0.91557	1.86667	0.83073	5.2	0.50344		159.533	0.55869	111.567	0.58308	36.9	0.57716	23.9667	0.5644	22.1667	0.45226	24.1	0.20409	66.9333	0.10865
26.2667	0.21781	12.8667	0.31579	2.56667	0.65771	1.4	0.84863	1.2	0.91544	1.86667	0.83046	5.2	0.50268		159.567	0.55821	111.8	0.58264	36.9333	0.57684	24	0.56404	22.2333	0.45192	24.1333	0.20386	67.0333	0.10727
26.6	0.21661	12.9	0.31474	2.56667	0.65719	1.4	0.84839	1.2	0.91531	1.86667	0.8302	5.2	0.50191		160	0.55772	114.033	0.58221	36.9667	0.57652	24.0333	0.56386	22.2667	0.45169	24.2	0.20363	67.2333	0.10657
27.2	0.2154	12.9	0.31368	2.56667	0.65666	1.4	0.84816	1.2	0.91518	1.86667	0.82994	5.23333	0.50115		161.167	0.55723	114.567	0.58177	37.2333	0.5762	24.0667	0.56368	22.3333	0.45158	24.3	0.2034	68.8667	0.10588
27.3667	0.2142	12.9333	0.31263	2.56667	0.65613	1.4	0.84793	1.2	0.91505	1.86667	0.82968	5.23333	0.50038		162.433	0.55675	115.4	0.58133	37.2667	0.57556	24.1	0.5635	22.3667	0.45113	24.3333	0.20294	69.4333	0.10519
27.4	0.213	12.9667	0.31158	2.56667	0.65561	1.4	0.84769	1.2	0.91492	1.86667	0.82942	5.23333	0.49962		164.1	0.55626	116.967	0.5809	37.3333	0.57525	24.1333	0.56332	22.4	0.45079	24.4	0.20248	69.4667	0.1045
27.6667	0.21179	13	0.31053	2.56667	0.65508	1.4	0.84746	1.2	0.91479	1.86667	0.82916	5.23333	0.49885		164.333	0.55577	117.233	0.58046	37.6667	0.57461	24.1667	0.56278	22.4333	0.45046	24.4667	0.20225	69.9333	0.10381
27.7333	0.21059	13	0.30947	2.56667	0.65456	1.4	0.84723	1.2	0.91466	1.86667	0.8289	5.26667	0.49809		164.633	0.55528	117.667	0.58003	37.7	0.57429	24.2	0.5626	22.4667	0.45001	24.5	0.20202	70.3	0.10311
27.7667	0.20939	13.1667	0.30842	2.56667	0.65403	1.4	0.847	1.2	0.91453	1.86667	0.82864	5.3	0.49732		165.3	0.5548	117.7	0.57959	37.7667	0.57397	24.3	0.56242	22.5	0.44989	24.5333	0.20179	70.3667	0.10242
28.1	0.20818	13.3333	0.30737	2.56667	0.6535	1.4	0.84676	1.2	0.9144	1.86667	0.82838	5.36667	0.49656		166.167	0.55431	117.733	0.57915	37.8667	0.57366	24.3333	0.56224	22.5333	0.44967	24.5667	0.2011	70.8667	0.10173
28.2667	0.20698	13.4	0.30632	2.56667	0.65298	1.4	0.84653	1.2	0.91427	1.86667	0.82812	5.36667	0.49579		166.367	0.55382	118.5	0.57872	37.9667	0.57334	24.3667	0.56188	22.5667	0.44911	24.6	0.20064	71.4333	0.10104
28.6333	0.20578	13.4	0.30526	2.56667	0.65245	1.4	0.8463	1.2	0.91414	1.86667	0.82786	5.36667	0.49503		166.5	0.55334	118.9	0.57828	38.1333	0.5727	24.4	0.56116	22.6	0.44888	24.6667	0.20018	71.5	0.10035
28.8	0.20457	13.4	0.30421	2.56667	0.65192	1.4	0.84606	1.2	0.91401	1.86667	0.8276	5.36667	0.49426		166.7	0.55236	119.333	0.57785	38.2	0.57238	24.4333	0.56098	22.6333	0.44843	24.7	0.19995	71.5667	0.09965
28.9	0.20337	13.5	0.30316	2.56667	0.6514	1.4	0.84583	1.2	0.91388	1.86667	0.82733	5.36667	0.4935		168.967	0.55188	120.133	0.57741	38.3333	0.57206	24.4667	0.56062	22.6667	0.44798	24.7333	0.19949	71.6333	0.09896
28.9333	0.20217	13.6333	0.30211	2.56667	0.65087	1.4	0.8456	1.2	0.91375	1.86667	0.82707	5.36667	0.49273		169.1	0.55139	120.533	0.57697	38.4	0.57175	24.5333	0.56044	22.7	0.44787	24.8667	0.19858	72.8667	0.09827
29.3333	0.20096	13.8667	0.30105	2.6	0.65034	1.4	0.84537	1.2	0.91362	1.86667	0.82681	5.36667	0.49197		169.933	0.5509	122.833	0.57654	38.5333	0.57143	24.5667	0.56026	22.7333	0.44708	24.9333	0.19812	73.1	0.09758
29.8333	0.19976	13.9	0.3	2.6	0.64982	1.43333	0.84513	1.2	0.91349	1.86667	0.82655	5.4	0.4912		171.133	0.55041	123.133	0.5761	38.6	0.57111	24.6	0.55972	22.7667	0.44686	25	0.19766	73.8667	0.09689
29.9333	0.19856	13.9333	0.29895	2.6	0.64929	1.43333	0.8449	1.2	0.91336	1.86667	0.82629	5.4	0.49044		171.7	0.54993	124.333	0.57567	38.6333	0.57079	24.6667	0.55936	22.8	0.44618	25.0667	0.19743	74.2667	0.09619
29.9667	0.19735	14.0667	0.29789	2.6	0.64876	1.43333	0.84467	1.2	0.91323	1.86667	0.82603	5.4	0.48967		171.8	0.54944	124.367	0.57523	38.6667	0.57047	24.7	0.55918	22.8333	0.44607	25.1	0.1972	74.3	0.0955
30.1	0.19615	14.1333	0.29684	2.6	0.64824	1.43333	0.84443	1.2	0.9131	1.86667	0.82577	5.43333	0.48891		172.833	0.54895	125.2	0.57479	38.9333	0.57016	24.7667	0.55882	22.8667	0.44584	25.2	0.19697	74.3667	0.09481
30.4	0.19495	14.2	0.29579	2.6	0.64771	1.43333	0.8442	1.23333	0.91297	1.86667	0.82551	5.43333	0.48814		174.433	0.54847	126.467	0.57436	39	0.56984	24.8333	0.55846	22.9	0.44562	25.2667	0.19628	75.3667	0.09412
30.9	0.19374	14.2667	0.29474	2.6	0.64718	1.43333	0.84397	1.23333	0.91284	1.86667	0.82525	5.43333	0.48738		177	0.54798	126.967	0.57392	39.0333	0.56952	24.9	0.55828	22.9333	0.44551	25.3333	0.19559	75.4667	0.09343
31.1	0.19254	14.3	0.29368	2.6	0.64666	1.43333	0.84374	1.23333	0.91271	1.86667	0.82499	5.46667	0.48661		178.133	0.54749	127.4	0.57348	39.0667	0.56825	24.9333	0.5581	22.9667	0.44494	25.4	0.19513	76.2	0.09273
31.3667	0.19134	14.3	0.29263	2.6	0.64613	1.43333	0.8435	1.23333	0.91258	1.86667	0.82473	5.46667	0.48585		178.7	0.547	129.633	0.57305	39.1	0.56793	24.9667	0.55774	23	0.44472	25.4333	0.1949	76.3	0.09204
31.3667	0.19013	14.3	0.29158	2.6	0.6456	1.43333	0.84327	1.23333	0.91245	1.86667	0.82447	5.5	0.48508		180	0.54652	129.967	0.57261	39.2	0.56761	25.0667	0.5572	23.0333	0.44404	25.4667	0.19444	76.3667	0.09135
31.6	0.18893	14.4	0.29053	2.6	0.64508	1.43333	0.84304	1.23333	0.91232	1.86667	0.8242	5.5	0.48432		180.4	0.54603	130.4	0.57218	39.3	0.56729	25.1	0.55702	23.0667	0.44393	25.5333	0.19421	76.9667	0.09066
31.9667	0.18773	14.4	0.28947	2.6	0.64455	1.43333	0.8428	1.23333	0.91219	1.86667	0.82394	5.5	0.48355		180.5	0.54554	130.467	0.57174	39.3667	0.56666	25.1333	0.55666	23.1	0.44359	25.5667	0.19376	77.7333	0.08997
32	0.18652	14.4	0.28842	2.63333	0.64402	1.43333	0.84257	1.23333	0.91206	1.86667	0.82368	5.5	0.48279		180.767	0.54506	130.767	0.5713	39.4333	0.56634	25.1667	0.55612	23.1333	0.44326	25.6667	0.1933	81.7667	0.08927
32.1333	0.18532	14.4	0.28737	2.63333	0.6435	1.43333	0.84234	1.23333	0.91193	1.86667	0.82342	5.5	0.48202		180.933	0.54457	131.667	0.57087	39.7	0.56602	25.2	0.55594	23.1667	0.44303	25.7	0.19284	81.9333	0.08858
32.3	0.18412	14.4333	0.28632	2.63333	0.64297	1.43333	0.84211	1.23333	0.9118	1.9	0.82316	5.53333	0.48125		181.767	0.54408	131.733	0.57043	39.8333	0.5657	25.2333	0.55576	23.2	0.44258	25.8333	0.19261	81.9667	0.08789
32.6	0.18291	14.4667	0.28526	2.63333	0.64244	1.43333	0.84187	1.23333	0.91167	1.9	0.8229	5.53333	0.48049		182.3	0.54359	131.8	0.57	40.0667	0.56538	25.2667	0.5554	23.2667	0.44247	25.8667	0.19215	82.9667	0.0872
32.6667	0.18171	14.5	0.28421	2.63333	0.64192	1.43333	0.84164	1.23333	0.91154	1.9	0.82264	5.56667	0.47972		182.533	0.54311	132.267	0.56956	40.1	0.56507	25.3333	0.55485	23.3333	0.44202	25.9	0.19169	83.3333	0.08651
32.6667	0.18051	14.6	0.28316	2.66667	0.64139	1.43333	0.84141	1.23333	0.91141	1.9	0.82238	5.56667	0.47896		185.967	0.54262	132.333	0.56912	40.2667	0.56475	25.4667	0.55449	23.3667	0.44191	25.9333	0.19146	84.3	0.08581
33.1	0.1793	14.7	0.28211	2.66667	0.64086	1.43333	0.84117	1.23333	0.91128	1.9	0.82212	5.56667	0.47819		187.6	0.54213	133.067	0.56869	40.4667	0.56411	25.5	0.55431	23.4	0.44157	26.0333	0.191	84.5667	0.08512
33.3667	0.1781	14.9	0.28105	2.66667	0.64034	1.43333	0.84094	1.23333	0.91115	1.9	0.82186	5.6	0.47743		189.233	0.54165	133.433	0.56825	40.5	0.56379	25.5333	0.55377	23.4333	0.44146	26.0667	0.19031	85.3333	0.08443
33.5	0.1769	14.9667	0.28	2.66667	0.63981	1.43333	0.84071	1.23333	0.91102	1.9	0.8216	5.6	0.47666		190.333	0.54116	134.2	0.56738	40.5333	0.56347	25.6333	0.55359	23.4667	0.44135	26.1	0.19008	85.8667	0.08374
33.5333	0.17569	15.3333	0.27895	2.66667	0.63928	1.46667	0.84048	1.23333	0.91089	1.9	0.82134	5.6	0.4759		191.967	0.54067	134.333	0.56694	40.6	0.56284	25.7	0.55323	23.5	0.4409	26.1667	0.18962	86.5333	0.08304
33.6333	0.17449	15.4667	0.27789	2.66667	0.63876	1.46667	0.84024	1.23333	0.91076	1.9	0.82107	5.6	0.47513		194.967	0.54019	134.4	0.56651	40.6333	0.56252	25.8	0.55305	23.5333	0.44067	26.2667	0.18916	86.5667	0.08235
34.3333	0.17329	15.5	0.27684	2.66667	0.63823	1.46667	0.84001	1.23333	0.91063	1.9	0.82081	5.6	0.47437		195	0.5397	135.167	0.56607	40.9333	0.5622	25.8667	0.55269	23.5667	0.44045	26.3333	0.18871	87.6333	0.08166
34.3667	0.17208	15.6	0.27579	2.66667	0.6377	1.46667	0.83978	1.23333	0.9105	1.9	0.82055	5.63333	0.4736		195.3	0.53921	135.367	0.56563	41.0667	0.56188	25.9333	0.55197	23.6	0.43966	26.3667	0.18848	87.8	0.08097
34.6667	0.17088	15.6667	0.27474	2.66667	0.63718	1.46667	0.83954	1.23333	0.91037	1.9	0.82029	5.63333	0.47284		198.8	0.53872	135.833	0.5652	41.1	0.56157	25.9667	0.55143	23.6667	0.43943	26.4	0.18825	88.3333	0.08028
34.7667	0.16968	15.7	0.27368	2.66667	0.63665	1.46667	0.83931	1.23333	0.91024	1.9	0.82003	5.66667	0.47207		199.333	0.53824	136.8	0.56476	41.2	0.56125	26	0.55089	23.7	0.43921	26.5	0.18779	89.1	0.07958
34.7667	0.16847	15.8333	0.27263	2.66667	0.63612	1.46667	0.83908	1.23333	0.91011	1.9	0.81977	5.66667	0.47131		199.7	0.53775	136.967	0.56433	41.2333	0.56093	26.0667	0.55053	23.7333	0.43887	26.6	0.18733	89.9333	0.07889
36.1	0.16727	15.9667	0.27158	2.66667	0.6356	1.46667	0.83884	1.23333	0.90998	1.9	0.81951	5.7	0.47054		200.367	0.53726	138.033	0.56389	41.2667	0.56061	26.1	0.55035	23.7667	0.43853	26.6333	0.18687	90.2333	0.0782
36.1667	0.16606	16.0667	0.27053	2.66667	0.63507	1.46667	0.83861	1.23333	0.90985	1.9	0.81925	5.7	0.46978		200.533	0.53678	138.167	0.56345	41.3	0.56029	26.1333	0.55017	23.8333	0.43842	26.6667	0.18641	90.4333	0.07751
36.2333	0.16486	16.3333	0.26947	2.66667	0.63454	1.46667	0.83838	1.23333	0.90972	1.9	0.81899	5.73333	0.46901		201.6	0.53629	139.633	0.56302	41.4	0.55934	26.2	0.54909	23.8667	0.43797	26.7333	0.18618	91.1	0.07682
36.3333	0.16366	16.4667	0.26842	2.7	0.63402	1.46667	0.83815	1.23333	0.90959	1.9	0.81873	5.73333	0.46825		204.767	0.5358	140.267	0.56258	41.4333	0.55902	26.2333	0.54855	23.9	0.43752	26.8	0.18595	92.3667	0.07612
36.8	0.16245	16.5667	0.26737	2.7	0.63349	1.46667	0.83791	1.23333	0.90946	1.9	0.81847	5.73333	0.46748		207.667	0.53531	141.067	0.56215	41.8667	0.5587	26.2667	0.54819	23.9333	0.4373	26.9	0.18549	93.2333	0.07543
37.4333	0.16125	16.5667	0.26632	2.7	0.63296	1.46667	0.83768	1.23333	0.90933	1.9	0.81821	5.73333	0.46672		208.033	0.53483	141.167	0.56171	41.9333	0.55807	26.3	0.54801	24	0.43696	26.9333	0.18526	93.3333	0.07474
37.4333	0.16005	16.6333	0.26526	2.7	0.63244	1.46667	0.83745	1.23333	0.9092	1.9	0.81794	5.73333	0.46595		208.367	0.53434	142.2	0.56127	42.2667	0.55775	26.3333	0.54783	24.0333	0.43617	26.9667	0.18503	94.2	0.07405
38.3333	0.15884	16.6333	0.26421	2.7	0.63191	1.46667	0.83721	1.23333	0.90907	1.9	0.81768	5.73333	0.46519		208.633	0.53385	142.467	0.56084	42.3333	0.55743	26.3667	0.54747	24.1	0.43595	27.0333	0.1848	95.3333	0.07336
38.3667	0.15764	16.7	0.26316	2.73333	0.63138	1.46667	0.83698	1.23333	0.90894	1.9	0.81742	5.76667	0.46442		208.7	0.53288	142.9	0.5604	42.4667	0.55711	26.4	0.54729	24.1333	0.43583	27.1	0.18457	95.6667	0.07197
38.5667	0.15644	16.7	0.26211	2.73333	0.63086	1.46667	0.83675	1.23333	0.90881	1.9	0.81716	5.76667	0.46366		208.767	0.53239	144.033	0.55997	42.5	0.55679	26.4333	0.54675	24.1667	0.43527	27.1333	0.18434	98.1	0.07128
38.6333	0.15523	16.7333	0.26105	2.73333	0.63033	1.46667	0.83652	1.23333	0.90868	1.9	0.8169	5.8	0.46289		209.033	0.5319	149.233	0.55953	42.5333	0.55616	26.4667	0.54621	24.2	0.43516	27.2667	0.18411	98.6333	0.07059
38.8667	0.15403	16.8667	0.26	2.73333	0.62981	1.46667	0.83628	1.23333	0.90855	1.9	0.81664	5.8	0.46213		209.1	0.53142	151.833	0.55909	42.6	0.55584	26.5	0.54585	24.2333	0.43493	27.3	0.18388	98.9	0.0699
39.1333	0.15283	16.9333	0.25895	2.76667	0.62928	1.46667	0.83605	1.23333	0.90842	1.9	0.81638	5.8	0.46136		209.6	0.53093	152.133	0.55866	42.8	0.55552	26.5333	0.54567	24.2667	0.43482	27.3333	0.18365	99.0667	0.06851
39.2333	0.15162	17.0667	0.25789	2.76667	0.62875	1.46667	0.83582	1.23333	0.90829	1.9	0.81612	5.83333	0.4606		209.867	0.53044	152.6	0.55822	42.9667	0.5552	26.6	0.54531	24.3	0.43437	27.3667	0.18297	99.1333	0.06782
39.2667	0.15042	17.1333	0.25684	2.76667	0.62823	1.46667	0.83558	1.26667	0.90816	1.93333	0.81586	5.83333	0.45983		210.467	0.52996	153.533	0.55778	43.0333	0.55457	26.6333	0.54513	24.3333	0.43415	27.4667	0.18228	101.267	0.06713
39.3667	0.14922	17.4333	0.25579	2.76667	0.6277	1.46667	0.83535	1.26667	0.90803	1.93333	0.8156	5.83333	0.45907		210.967	0.52947	155.5	0.55735	43.1	0.55425	26.6667	0.54477	24.3667	0.43392	27.6	0.18205	102.833	0.06644
39.4333	0.14801	17.4667	0.25474	2.76667	0.62717	1.46667	0.83512	1.26667	0.9079	1.93333	0.81534	5.83333	0.4583		211	0.52898	157.333	0.55691	43.5667	0.55393	26.7667	0.54459	24.4	0.43347	27.6667	0.18136	103.333	0.06574
39.9	0.14681	17.6333	0.25368	2.76667	0.62665	1.46667	0.83489	1.26667	0.90777	1.93333	0.81508	5.86667	0.45754		212.4	0.52849	157.6	0.55648	43.6	0.55329	26.8	0.54423	24.4333	0.43336	27.7333	0.18113	104.067	0.06436
40.7667	0.14561	17.6667	0.25263	2.8	0.62612	1.46667	0.83465	1.26667	0.90764	1.93333	0.81481	5.86667	0.45677		213	0.52801	160.433	0.55604	43.7333	0.55297	26.8667	0.54405	24.4667	0.43313	27.7667	0.1809	107.4	0.06367
41.6667	0.1444	18.5	0.25158	2.8	0.62559	1.5	0.83442	1.26667	0.90751	1.93333	0.81455	5.9	0.45601		213.767	0.52752	161	0.5556	43.8	0.55266	26.9	0.54387	24.5	0.4328	27.9	0.18021	108.1	0.06298
41.7333	0.1432	18.5	0.25053	2.8	0.62507	1.5	0.83419	1.26667	0.90738	1.93333	0.81429	5.9	0.45524		215.1	0.52703	161.4	0.55517	43.9	0.55234	26.9333	0.54333	24.5333	0.43257	28	0.17998	110.133	0.06228
42.5667	0.142	18.5333	0.24947	2.8	0.62454	1.5	0.83395	1.26667	0.90725	1.93333	0.81403	5.93333	0.45448		215.6	0.52655	162.067	0.55473	44.2	0.5517	26.9667	0.54315	24.5667	0.43223	28.0333	0.17952	111.4	0.06159
42.8667	0.14079	18.6	0.24842	2.8	0.62401	1.5	0.83372	1.26667	0.90712	1.93333	0.81377	5.93333	0.45371		215.867	0.52557	163.167	0.5543	44.2667	0.55138	27	0.54242	24.6	0.43178	28.0667	0.17929	111.433	0.0609
42.9	0.13959	18.6667	0.24737	2.8	0.62349	1.5	0.83349	1.26667	0.90699	1.93333	0.81351	5.93333	0.45295		218.8	0.52509	168.267	0.55386	44.4667	0.55107	27.0667	0.54206	24.6333	0.43122	28.1667	0.17906	112.767	0.06021
43.4667	0.13839	19.0333	0.24632	2.8	0.62296	1.5	0.83326	1.26667	0.90686	1.93333	0.81325	5.93333	0.45218		219.367	0.5246	169.967	0.55342	44.6333	0.55075	27.1	0.54188	24.6667	0.43089	28.2	0.17883	112.833	0.05952
43.4667	0.13718	19.2	0.24526	2.8	0.62243	1.5	0.83302	1.26667	0.90673	1.93333	0.81299	5.96667	0.45142		220.433	0.52411	171.767	0.55299	44.6667	0.55043	27.1333	0.5417	24.7	0.43066	28.3667	0.17815	113.933	0.05882
43.5	0.13598	19.3667	0.24421	2.83333	0.62191	1.5	0.83279	1.26667	0.9066	1.93333	0.81273	5.96667	0.45065		225.1	0.52362	172.3	0.55255	44.7667	0.55011	27.2333	0.54134	24.7667	0.43055	28.4	0.17792	114.667	0.05813
44.2667	0.13478	19.3667	0.24316	2.83333	0.62138	1.5	0.83256	1.26667	0.90647	1.93333	0.81247	5.96667	0.44989		225.333	0.52314	173	0.55212	45	0.54979	27.3333	0.5408	24.8	0.4301	28.4333	0.17746	114.767	0.05744
45	0.13357	19.4667	0.24211	2.83333	0.62085	1.5	0.83232	1.26667	0.90634	1.93333	0.81221	5.96667	0.44912		226.267	0.52265	175.2	0.55168	45.2	0.54948	27.3667	0.54062	24.8333	0.42954	28.4667	0.17723	116.8	0.05675
45.7667	0.13237	19.5	0.24105	2.83333	0.62033	1.5	0.83209	1.26667	0.90621	1.93333	0.81195	5.96667	0.44836		230.567	0.52216	175.367	0.55124	45.2333	0.54916	27.4	0.54044	24.8667	0.42909	28.5	0.17677	116.833	0.05606
45.8333	0.13117	19.5333	0.24	2.83333	0.6198	1.5	0.83186	1.26667	0.90608	1.93333	0.81168	5.96667	0.44759		230.767	0.52168	176.567	0.55081	45.2667	0.54884	27.4333	0.54008	24.9	0.42886	28.5667	0.17654	119.833	0.05536
46.2667	0.12996	19.5667	0.23895	2.83333	0.61927	1.5	0.83163	1.26667	0.90595	1.93333	0.81142	6	0.44682		231.067	0.52119	176.9	0.55037	45.3	0.54852	27.4667	0.5399	24.9333	0.42841	28.6	0.17631	122.8	0.05467
46.3	0.12876	19.6	0.23789	2.83333	0.61875	1.5	0.83139	1.26667	0.90582	1.93333	0.81116	6.03333	0.44606		232.767	0.5207	177.167	0.54993	45.3333	0.5482	27.5	0.53972	24.9667	0.4283	28.6333	0.17608	122.833	0.05398
46.8667	0.12756	19.7667	0.23684	2.83333	0.61822	1.5	0.83116	1.26667	0.90568	1.93333	0.8109	6.03333	0.44529		235.267	0.52021	178.633	0.5495	45.4	0.54788	27.5333	0.53954	25	0.42774	28.6667	0.17539	123.1	0.05329
48.0667	0.12635	19.7667	0.23579	2.86667	0.61769	1.5	0.83093	1.26667	0.90555	1.93333	0.81064	6.06667	0.44453		238.133	0.51973	178.833	0.54906	45.4333	0.54757	27.5667	0.53936	25.0333	0.42762	28.7667	0.17493	125.333	0.0526
48.4667	0.12515	19.9	0.23474	2.86667	0.61717	1.5	0.83069	1.26667	0.90542	1.93333	0.81038	6.06667	0.44376		238.733	0.51924	181.367	0.54863	45.6333	0.54725	27.6667	0.53882	25.0667	0.42717	28.8	0.1747	127.5	0.0519
49.6333	0.12395	19.9	0.23368	2.86667	0.61664	1.5	0.83046	1.26667	0.90529	1.93333	0.81012	6.06667	0.443		239.567	0.51875	182.533	0.54819	45.7333	0.54693	27.7333	0.53864	25.1	0.42706	28.8333	0.17447	130.167	0.05121
49.7667	0.12274	20	0.23263	2.86667	0.61611	1.5	0.83023	1.26667	0.90516	1.93333	0.80986	6.1	0.44223		241.633	0.51827	182.967	0.54775	45.8333	0.54661	27.8	0.53828	25.1333	0.4265	28.9333	0.17424	131.633	0.05052
50	0.12154	20.1667	0.23158	2.9	0.61559	1.5	0.83	1.26667	0.90503	1.93333	0.8096	6.1	0.44147		242.5	0.51778	183.467	0.54732	45.9	0.54629	27.8333	0.53792	25.1667	0.42605	28.9667	0.17401	133.467	0.04983
50.5333	0.12034	20.8667	0.23053	2.9	0.61506	1.5	0.82976	1.26667	0.9049	1.96667	0.80934	6.13333	0.4407		245.1	0.51729	184	0.54688	46.1	0.54598	27.8667	0.53756	25.2	0.42594	29.0333	0.17378	134.867	0.04913
50.6667	0.11913	21	0.22947	2.9	0.61453	1.5	0.82953	1.26667	0.90477	1.96667	0.80908	6.13333	0.43994		246.133	0.5168	184.367	0.54645	46.3333	0.54566	27.9	0.53702	25.2333	0.42571	29.0667	0.17355	137.8	0.04844
51.1667	0.11793	21.1667	0.22842	2.9	0.61401	1.5	0.8293	1.26667	0.90464	1.96667	0.80882	6.13333	0.43917		256.4	0.51632	184.733	0.54601	46.4333	0.54534	27.9667	0.53684	25.2667	0.42549	29.1	0.17332	138.267	0.04775
51.9	0.11673	21.2667	0.22737	2.9	0.61348	1.5	0.82906	1.26667	0.90451	1.96667	0.80856	6.13333	0.43841		257.3	0.51583	185.767	0.54557	46.5	0.5447	28	0.53576	25.3	0.42537	29.1667	0.17287	142.033	0.04706
52.0667	0.11552	21.4	0.22632	2.93333	0.61295	1.5	0.82883	1.26667	0.90438	1.96667	0.80829	6.16667	0.43764		259.533	0.51534	188.867	0.54514	46.5333	0.54438	28.0333	0.53558	25.3333	0.42515	29.2	0.17264	142.233	0.04637
52.2667	0.11432	21.5667	0.22526	2.93333	0.61243	1.5	0.8286	1.26667	0.90425	1.96667	0.80803	6.2	0.43688		262.4	0.51486	190.7	0.5447	46.7667	0.54343	28.0667	0.5354	25.3667	0.4247	29.2333	0.17241	145.6	0.04567
52.6333	0.11312	21.6	0.22421	2.93333	0.6119	1.5	0.82837	1.26667	0.90412	1.96667	0.80777	6.2	0.43611		263.867	0.51437	191.267	0.54427	46.8	0.54311	28.1	0.53504	25.4	0.42436	29.3	0.17218	145.7	0.04498
53.4	0.11191	21.6333	0.22316	2.93333	0.61137	1.5	0.82813	1.26667	0.90399	1.96667	0.80751	6.2	0.43535		264.333	0.51388	192.933	0.54383	47.1	0.54216	28.1333	0.53468	25.4333	0.42402	29.3667	0.17172	146.433	0.04429
53.5	0.11071	21.8	0.22211	2.93333	0.61085	1.5	0.8279	1.26667	0.90386	1.96667	0.80725	6.26667	0.43458		268.767	0.5134	194.067	0.54339	47.1667	0.54184	28.2	0.5345	25.4667	0.4238	29.4	0.17149	154.9	0.0436
55.1667	0.10951	21.8667	0.22105	2.96667	0.61032	1.5	0.82767	1.26667	0.90373	1.96667	0.80699	6.26667	0.43382		269.667	0.51291	194.9	0.54296	47.6667	0.54152	28.2333	0.53396	25.5	0.42369	29.5333	0.17126	155.067	0.04291
56.2333	0.1083	22.0667	0.22	2.96667	0.60979	1.5	0.82743	1.26667	0.9036	1.96667	0.80673	6.3	0.43305		270.933	0.51242	195.8	0.54252	47.7333	0.5412	28.2667	0.53378	25.5333	0.42346	29.6333	0.17103	155.767	0.04221
57.2	0.1071	22.1667	0.21895	2.96667	0.60927	1.5	0.8272	1.26667	0.90347	1.96667	0.80647	6.3	0.43229		277.2	0.51193	196.7	0.54208	47.7667	0.54088	28.3	0.5336	25.5667	0.42324	29.6667	0.17057	160.1	0.04152
57.7	0.1059	22.2667	0.21789	2.96667	0.60874	1.5	0.82697	1.26667	0.90334	2	0.80621	6.33333	0.43152		279.967	0.51145	196.8	0.54165	47.8333	0.54057	28.3667	0.53324	25.6	0.42301	29.7	0.17011	162.467	0.04083
57.9333	0.10469	22.3	0.21684	2.96667	0.60821	1.5	0.82673	1.26667	0.90321	2	0.80595	6.33333	0.43076		280.233	0.51096	196.933	0.54121	47.8667	0.54025	28.4	0.53288	25.6333	0.42267	29.7333	0.16988	168.167	0.04014
58.2667	0.10349	22.3333	0.21579	2.96667	0.60769	1.53333	0.8265	1.26667	0.90308	2	0.80569	6.33333	0.42999		282	0.51047	198	0.54078	47.9	0.53993	28.4333	0.53234	25.6667	0.42222	29.8	0.16965	168.333	0.03945
59.1	0.10229	22.3333	0.21474	2.96667	0.60716	1.53333	0.82627	1.26667	0.90295	2	0.80543	6.36667	0.42923		282.367	0.50999	198.633	0.54034	47.9333	0.53961	28.5	0.53198	25.7333	0.42211	29.8333	0.16896	168.5	0.03875
59.3	0.10108	22.4	0.21368	2.96667	0.60664	1.53333	0.82604	1.26667	0.90282	2	0.80516	6.36667	0.42846		282.967	0.5095	200.3	0.5399	47.9667	0.53929	28.5667	0.53162	25.7667	0.42177	29.9	0.16873	173.667	0.03806
		22.6667	0.21263	2.96667	0.60611	1.53333	0.8258	1.26667	0.90269	2	0.8049	6.36667	0.4277		283.733	0.50901	201.6	0.53947	48	0.53866	28.6	0.53126	25.8	0.42155	29.9333	0.1685	175.067	0.03737
		23.0667	0.21158	3	0.60558	1.53333	0.82557	1.26667	0.90256	2	0.80464	6.4	0.42693		286.767	0.50852	202.5	0.53903	48.2	0.53834	28.6333	0.5309	25.8333	0.42144	29.9667	0.16804	179.8	0.03668
		23.1333	0.21053	3	0.60506	1.53333	0.82534	1.26667	0.90243	2	0.80438	6.4	0.42617		287.933	0.50804	202.833	0.5386	48.3	0.53802	28.6667	0.53072	25.8667	0.42132	30.1667	0.16758	179.933	0.03599
		23.3333	0.20947	3	0.60453	1.53333	0.8251	1.26667	0.9023	2	0.80412	6.4	0.4254		288.2	0.50755	202.9	0.53816	48.3333	0.5377	28.7	0.53054	25.9	0.42054	30.2333	0.16736	183.467	0.03529
		23.3667	0.20842	3	0.604	1.53333	0.82487	1.26667	0.90217	2	0.80386	6.4	0.42464		288.567	0.50658	203.867	0.53772	48.3667	0.53738	28.7333	0.53035	25.9333	0.42009	30.3	0.1669	187.267	0.0346
		23.4	0.20737	3	0.60348	1.53333	0.82464	1.26667	0.90204	2	0.8036	6.43333	0.42387		289.033	0.50609	204.133	0.53729	48.6	0.53707	28.7667	0.52963	25.9667	0.41964	30.3333	0.16644	194.867	0.03391
		23.7333	0.20632	3.03333	0.60295	1.53333	0.82441	1.26667	0.90191	2	0.80334	6.43333	0.42311		290.2	0.5056	205.867	0.53685	48.6667	0.53675	28.8	0.52945	26	0.41953	30.3667	0.16621	197	0.03322
		23.7667	0.20526	3.06667	0.60242	1.53333	0.82417	1.26667	0.90178	2	0.80308	6.43333	0.42234		290.567	0.50511	206.633	0.53642	48.7667	0.53643	28.8333	0.52909	26.0333	0.41908	30.6667	0.16598	198.8	0.03253
		23.9333	0.20421	3.06667	0.6019	1.53333	0.82394	1.26667	0.90165	2	0.80282	6.43333	0.42158		293.333	0.50463	206.833	0.53598	48.8	0.53611	28.8667	0.52891	26.0667	0.41874	30.7667	0.16506	198.933	0.03183
		23.9667	0.20316	3.06667	0.60137	1.53333	0.82371	1.26667	0.90152	2	0.80256	6.46667	0.42081		293.833	0.50414	207.3	0.53554	48.8333	0.53579	28.9	0.52855	26.1	0.41806	30.8	0.16483	200.667	0.03114
		24.7333	0.20211	3.06667	0.60084	1.53333	0.82347	1.26667	0.90139	2	0.8023	6.46667	0.42005		294.067	0.50365	207.867	0.53511	49.0333	0.53548	28.9333	0.52819	26.1333	0.41795	30.8667	0.16437	201.833	0.03045
		25.0333	0.20105	3.06667	0.60032	1.53333	0.82324	1.26667	0.90126	2	0.80203	6.46667	0.41928		294.867	0.50317	208.4	0.53467	49.4667	0.53516	28.9667	0.52801	26.1667	0.41773	30.9	0.16414	204.2	0.02976
		25.6333	0.2	3.06667	0.59979	1.53333	0.82301	1.26667	0.90113	2	0.80177	6.53333	0.41852		300.2	0.50268	208.733	0.53423	49.5	0.53484	29.0333	0.52765	26.2	0.41716	31.0667	0.16345	205.367	0.02907
		25.7	0.19895	3.06667	0.59926	1.53333	0.82278	1.26667	0.901	2	0.80151	6.53333	0.41775		307.233	0.50219	208.833	0.5338	49.5333	0.5342	29.0667	0.52729	26.2333	0.41694	31.1	0.16322	205.467	0.02837
		25.8333	0.19789	3.06667	0.59874	1.53333	0.82254	1.3	0.90087	2	0.80125	6.56667	0.41699		307.4	0.5017	212.667	0.53336	49.8333	0.53388	29.1	0.52711	26.2667	0.41671	31.1333	0.16299	208.433	0.02768
		25.9333	0.19684	3.1	0.59821	1.53333	0.82231	1.3	0.90074	2	0.80099	6.56667	0.41622		308.1	0.50122	220.867	0.53293	50.0667	0.53357	29.1667	0.52675	26.3	0.41638	31.2333	0.16276	208.767	0.02699
		26.7667	0.19579	3.1	0.59768	1.53333	0.82208	1.3	0.90061	2	0.80073	6.6	0.41546		308.133	0.50024	222.433	0.53249	50.1333	0.53325	29.2333	0.52639	26.3333	0.41604	31.2667	0.16253	211.9	0.0263
		26.8	0.19474	3.1	0.59716	1.53333	0.82184	1.3	0.90048	2	0.80047	6.6	0.41469		310.3	0.49976	223.133	0.53205	50.2667	0.53293	29.2667	0.52603	26.3667	0.41581	31.3	0.16208	212.433	0.02561
		27	0.19368	3.1	0.59663	1.53333	0.82161	1.3	0.90035	2	0.80021	6.6	0.41393		310.5	0.49927	223.633	0.53162	50.3	0.53261	29.3	0.52585	26.4	0.4157	31.3333	0.16185	214.667	0.02491
		27.2	0.19263	3.1	0.5961	1.53333	0.82138	1.3	0.90022	2	0.79995	6.6	0.41316		311.367	0.49878	225.367	0.53118	50.3333	0.53229	29.3333	0.52567	26.4333	0.41559	31.3667	0.16139	223.967	0.02422
		27.3	0.19158	3.1	0.59558	1.53333	0.82115	1.3	0.90009	2	0.79969	6.66667	0.41239		313.533	0.4983	227.7	0.53075	50.3667	0.53198	29.3667	0.52549	26.5	0.41548	31.5	0.16116	229.833	0.02353
		27.4333	0.19053	3.13333	0.59505	1.53333	0.82091	1.3	0.89996	2	0.79943	6.66667	0.41163		315.133	0.49781	231.067	0.53031	50.4667	0.53166	29.4	0.52513	26.5333	0.41525	31.5333	0.16093	238.9	0.02284
		27.5	0.18947	3.13333	0.59452	1.56667	0.82068	1.3	0.89983	2	0.79917	6.66667	0.41086		315.533	0.49732	232.367	0.52987	50.5667	0.53102	29.4333	0.52459	26.5667	0.4148	31.5667	0.1607	242.8	0.02215
		27.8667	0.18842	3.13333	0.594	1.56667	0.82045	1.3	0.8997	2	0.7989	6.66667	0.4101		317.733	0.49683	233.167	0.52944	50.6667	0.5307	29.4667	0.52423	26.6333	0.41446	31.7	0.16024	243.267	0.02145
		27.9	0.18737	3.13333	0.59347	1.56667	0.82021	1.3	0.89957	2	0.79864	6.66667	0.40933		318	0.49635	233.233	0.529	50.7667	0.53038	29.5	0.52405	26.6667	0.41424	31.7667	0.16001	252.133	0.02076
		27.9333	0.18632	3.13333	0.59294	1.56667	0.81998	1.3	0.89944	2	0.79838	6.66667	0.40857		318.833	0.49586	233.833	0.52857	50.8667	0.53007	29.5333	0.52369	26.7	0.4139	31.9	0.15978	262.933	0.02007
		28.4333	0.18526	3.13333	0.59242	1.56667	0.81975	1.3	0.89931	2	0.79812	6.73333	0.4078		319.5	0.49537	234.733	0.52813	51.0333	0.52975	29.5667	0.52333	26.7333	0.41356	31.9333	0.15955	271.067	0.01938
		28.4667	0.18421	3.13333	0.59189	1.56667	0.81952	1.3	0.89918	2.03333	0.79786	6.73333	0.40704		319.933	0.49489	237.933	0.52769	51.1333	0.52943	29.7	0.52315	26.7667	0.41323	32.0667	0.15932	311.1	0.01869
		28.5	0.18316	3.16667	0.59136	1.56667	0.81928	1.3	0.89905	2.03333	0.7976	6.76667	0.40627		321.4	0.4944	238.167	0.52726	51.2333	0.52911	29.7333	0.52297	26.8	0.41278	32.1333	0.15909	314.467	0.01799
		28.6667	0.18211	3.16667	0.59084	1.56667	0.81905	1.3	0.89892	2.03333	0.79734	6.76667	0.40551		322.567	0.49391	238.833	0.52682	51.4333	0.52879	29.7667	0.52261	26.8667	0.41221	32.1667	0.15886	318.567	0.0173
		28.8	0.18105	3.16667	0.59031	1.56667	0.81882	1.3	0.89879	2.03333	0.79708	6.76667	0.40474		323.5	0.49342	239.567	0.52638	51.5333	0.52848	29.8	0.52243	26.9	0.41188	32.2333	0.15863	323.6	0.01661
		29.3667	0.18	3.16667	0.58978	1.56667	0.81858	1.3	0.89866	2.03333	0.79682	6.8	0.40398		324.467	0.49294	241.867	0.52595	51.5667	0.52816	29.8333	0.52189	26.9333	0.41176	32.3	0.15817	341.667	0.01592
		29.4333	0.17895	3.16667	0.58926	1.56667	0.81835	1.3	0.89853	2.03333	0.79656	6.8	0.40321		324.833	0.49245	248.2	0.52551	51.6667	0.52784	29.8667	0.52171	26.9667	0.41165	32.5	0.15794	353.367	0.01522
		29.5667	0.17789	3.16667	0.58873	1.56667	0.81812	1.3	0.8984	2.03333	0.7963	6.83333	0.40245		325.233	0.49196	248.233	0.52508	51.7	0.52752	29.9	0.52153	27	0.41131	32.5667	0.15771	359.967	0.01453
		30.2667	0.17684	3.16667	0.5882	1.56667	0.81789	1.3	0.89827	2.03333	0.79604	6.83333	0.40168		325.433	0.49148	248.4	0.52464	51.8333	0.5272	29.9333	0.52117	27.0333	0.41098	32.6	0.15748	369.867	0.01384
		30.7333	0.17579	3.2	0.58768	1.56667	0.81765	1.3	0.89814	2.03333	0.79577	6.9	0.40092		326.233	0.49099	249.367	0.5242	51.9	0.52689	29.9667	0.52099	27.0667	0.41042	32.6333	0.15725	376	0.01315
		31.4667	0.17474	3.2	0.58715	1.56667	0.81742	1.3	0.89801	2.03333	0.79551	6.9	0.40015		328.733	0.4905	250.2	0.52377	52	0.52625	30	0.52027	27.1	0.41019	32.7	0.15702	379.567	0.01246
		31.5667	0.17368	3.2	0.58662	1.56667	0.81719	1.3	0.89788	2.03333	0.79525	6.93333	0.39939		329.1	0.49001	251.3	0.52333	52.0667	0.52593	30.0667	0.52009	27.1333	0.40963	32.7333	0.1568	385.933	0.01176
		31.5667	0.17263	3.2	0.5861	1.56667	0.81695	1.3	0.89775	2.03333	0.79499	6.93333	0.39862		330.867	0.48953	251.4	0.5229	52.2	0.52561	30.1	0.51955	27.1667	0.40952	32.8333	0.15657	441.167	0.01107
		31.5667	0.17158	3.2	0.58557	1.56667	0.81672	1.3	0.89762	2.03333	0.79473	6.93333	0.39786		332.167	0.48904	255.733	0.52246	52.2333	0.52529	30.1333	0.51937	27.2	0.40918	32.9333	0.15634	446.2	0.01038
		31.6333	0.17053	3.2	0.58504	1.56667	0.81649	1.3	0.89749	2.03333	0.79447	6.96667	0.39709		334.467	0.48855	256	0.52202	52.3	0.52466	30.2	0.51919	27.2333	0.40884	32.9667	0.15611	447.367	0.00969
		32.2667	0.16947	3.2	0.58452	1.56667	0.81626	1.3	0.89736	2.03333	0.79421	6.96667	0.39633		338.133	0.48807	256.433	0.52159	52.3667	0.52402	30.2667	0.51901	27.2667	0.40873	33.0333	0.15565	454.933	0.009
		32.5667	0.16842	3.2	0.58399	1.56667	0.81602	1.3	0.89723	2.03333	0.79395	7	0.39556		339.2	0.48758	264.933	0.52115	52.4667	0.5237	30.3	0.51865	27.3	0.40862	33.0667	0.15542	491.633	0.0083
		33.2	0.16737	3.2	0.58346	1.56667	0.81579	1.3	0.8971	2.03333	0.79369	7	0.3948		342.633	0.48709	266.633	0.52072	52.7333	0.52339	30.3333	0.51756	27.3333	0.40839	33.1333	0.15519	521.233	0.00761
		33.2333	0.16632	3.2	0.58294	1.56667	0.81556	1.3	0.89697	2.06667	0.79343	7.06667	0.39403		346.133	0.4866	267.367	0.52028	52.9	0.52307	30.3667	0.51702	27.3667	0.40817	33.2333	0.15473	527.867	0.00692
		33.3667	0.16526	3.23333	0.58241	1.56667	0.81532	1.3	0.89684	2.06667	0.79317	7.1	0.39327		346.2	0.48612	272.833	0.51984	52.9667	0.52275	30.4333	0.51648	27.4	0.40805	33.2667	0.15427	532.9	0.00623
		34.1	0.16421	3.23333	0.58189	1.56667	0.81509	1.3	0.89671	2.06667	0.79291	7.1	0.3925		348.233	0.48563	277.7	0.51941	53.0667	0.52211	30.5333	0.5163	27.4333	0.40772	33.3	0.15404	536.033	0.00554
		34.3333	0.16316	3.23333	0.58136	1.56667	0.81486	1.3	0.89658	2.06667	0.79264	7.13333	0.39174		348.567	0.48514	278.733	0.51897	53.2	0.52179	30.5667	0.51594	27.5	0.40727	33.3333	0.15358	572.167	0.00484
		34.6667	0.16211	3.23333	0.58083	1.56667	0.81463	1.3	0.89645	2.06667	0.79238	7.16667	0.39097		354.267	0.48466	279.5	0.51853	53.4	0.52148	30.6	0.51576	27.5333	0.40693	33.3667	0.15335	600	0
		35.3333	0.16105	3.23333	0.58031	1.56667	0.81439	1.3	0.89632	2.06667	0.79212	7.16667	0.39021		358.067	0.48417	279.6	0.5181	53.4333	0.52116	30.6333	0.51558	27.5667	0.40659	33.5667	0.15312
		35.4	0.16	3.23333	0.57978	1.56667	0.81416	1.3	0.89619	2.06667	0.79186	7.16667	0.38944		360.267	0.48368	283.3	0.51766	53.4667	0.52084	30.6667	0.51504	27.6	0.40637	33.7	0.15289
		35.7667	0.15895	3.23333	0.57925	1.56667	0.81393	1.3	0.89606	2.06667	0.7916	7.16667	0.38868		367.233	0.4832	283.5	0.51723	53.8	0.52052	30.7	0.51432	27.6333	0.40614	33.8	0.15266
		35.9333	0.15789	3.23333	0.57873	1.6	0.81369	1.3	0.89593	2.06667	0.79134	7.26667	0.38791		369.567	0.48271	287.6	0.51679	54	0.5202	30.7333	0.51414	27.6667	0.4058	33.8333	0.15243
		36.1	0.15684	3.23333	0.5782	1.6	0.81346	1.3	0.8958	2.06667	0.79108	7.26667	0.38715		374.067	0.48222	288.2	0.51635	54.2	0.51989	30.8333	0.51378	27.7	0.40569	33.8667	0.1522
		36.5667	0.15579	3.26667	0.57767	1.6	0.81323	1.3	0.89567	2.06667	0.79082	7.26667	0.38638		374.9	0.48173	290.467	0.51592	54.2333	0.51957	30.9333	0.51342	27.7333	0.40558	33.9	0.15197
		36.9	0.15474	3.26667	0.57715	1.6	0.81299	1.3	0.89554	2.06667	0.79056	7.3	0.38562		375.367	0.48125	292.067	0.51548	54.8667	0.51925	30.9667	0.5127	27.7667	0.40513	33.9333	0.15174
		36.9	0.15368	3.26667	0.57662	1.6	0.81276	1.3	0.89541	2.06667	0.7903	7.33333	0.38485		375.767	0.48076	292.6	0.51505	54.9667	0.51893	31.0333	0.51216	27.8667	0.40468	33.9667	0.15152
		37.6	0.15263	3.3	0.57609	1.6	0.81253	1.3	0.89528	2.06667	0.79004	7.33333	0.38409		381.167	0.48027	293.2	0.51461	55.1667	0.51861	31.0667	0.51198	27.9333	0.40445	34	0.15083
		37.7333	0.15158	3.3	0.57557	1.6	0.8123	1.3	0.89515	2.06667	0.78978	7.33333	0.38332		382.8	0.47979	293.767	0.51417	55.2	0.51798	31.1	0.5118	27.9667	0.40423	34.0333	0.1506
		38.3333	0.15053	3.3	0.57504	1.6	0.81206	1.3	0.89502	2.06667	0.78951	7.36667	0.38256		388.533	0.4793	294.6	0.51374	55.2667	0.51702	31.1333	0.51126	28	0.404	34.0667	0.15037
		38.7	0.14947	3.33333	0.57451	1.6	0.81183	1.3	0.89489	2.06667	0.78925	7.36667	0.38179		389.2	0.47881	295.067	0.5133	55.5333	0.51639	31.2	0.5109	28.0333	0.40378	34.1	0.15014
		39.4	0.14842	3.33333	0.57399	1.6	0.8116	1.3	0.89476	2.06667	0.78899	7.36667	0.38103		389.833	0.47832	297.3	0.51287	55.6	0.51607	31.2667	0.51072	28.0667	0.40367	34.1333	0.14991
		41.2667	0.14737	3.33333	0.57346	1.6	0.81136	1.3	0.89463	2.06667	0.78873	7.4	0.38026		390.6	0.47784	298.133	0.51243	55.7333	0.51575	31.3333	0.51054	28.1	0.40333	34.1667	0.14968
		41.9	0.14632	3.36667	0.57293	1.6	0.81113	1.3	0.8945	2.06667	0.78847	7.43333	0.3795		391.1	0.47735	298.4	0.51199	55.7667	0.51543	31.3667	0.51036	28.1333	0.40299	34.2333	0.14945
		42.1333	0.14526	3.36667	0.57241	1.6	0.8109	1.33333	0.89437	2.06667	0.78821	7.46667	0.37873		391.3	0.47638	300.067	0.51156	55.8667	0.51511	31.4	0.51018	28.1667	0.40277	34.3667	0.14922
		42.3333	0.14421	3.36667	0.57188	1.6	0.81067	1.33333	0.89424	2.06667	0.78795	7.46667	0.37796		391.733	0.47589	302.933	0.51112	55.9667	0.51479	31.5	0.51	28.2	0.40232	34.4	0.14899
		43.1	0.14316	3.36667	0.57135	1.6	0.81043	1.33333	0.89411	2.06667	0.78769	7.46667	0.3772		397.933	0.4754	304.4	0.51068	56.3333	0.51416	31.5333	0.50982	28.2333	0.40198	34.4667	0.1483
		43.6	0.14211	3.36667	0.57083	1.6	0.8102	1.33333	0.89398	2.06667	0.78743	7.46667	0.37643		398.933	0.47491	306.133	0.51025	56.5667	0.51384	31.5667	0.50946	28.2667	0.40153	34.6	0.14807
		44	0.14105	3.36667	0.5703	1.6	0.80997	1.33333	0.89385	2.1	0.78717	7.5	0.37567		407	0.47443	309.233	0.50981	56.6	0.51352	31.6	0.50928	28.3	0.40142	34.6333	0.14784
		44.3667	0.14	3.36667	0.56977	1.6	0.80973	1.33333	0.89372	2.1	0.78691	7.5	0.3749		407.167	0.47394	312.4	0.50938	56.8	0.51289	31.6333	0.50892	28.3333	0.40097	34.7333	0.14761
		44.5	0.13895	3.4	0.56925	1.6	0.8095	1.33333	0.89359	2.1	0.78665	7.5	0.37414		407.467	0.47345	321.967	0.50894	56.8667	0.51257	31.7	0.50874	28.3667	0.40085	34.7667	0.14738
		45.1333	0.13789	3.4	0.56872	1.6	0.80927	1.33333	0.89346	2.1	0.78638	7.5	0.37337		408.333	0.47297	325.867	0.5085	56.9	0.51225	31.7333	0.50856	28.4	0.40074	34.9	0.14715
		47.0333	0.13684	3.4	0.56819	1.6	0.80904	1.33333	0.89333	2.1	0.78612	7.53333	0.37261		414.4	0.47248	329.233	0.50807	56.9667	0.51193	31.8	0.5082	28.4333	0.40052	35.0667	0.14692
		47.3	0.13579	3.43333	0.56767	1.6	0.8088	1.33333	0.8932	2.1	0.78586	7.56667	0.37184		416.167	0.47199	331.033	0.50763	57.0333	0.51161	31.8333	0.50784	28.4667	0.40018	35.1667	0.14669
		47.7	0.13474	3.43333	0.56714	1.6	0.80857	1.33333	0.89307	2.1	0.7856	7.6	0.37108		417.367	0.47151	337.767	0.5072	57.2	0.51129	31.8667	0.50748	28.5	0.40007	35.3	0.14646
		47.8667	0.13368	3.43333	0.56661	1.6	0.80834	1.33333	0.89294	2.1	0.78534	7.6	0.37031		417.6	0.47102	338.333	0.50676	57.6333	0.51066	31.9	0.5073	28.5667	0.39984	35.4	0.14624
		48.5333	0.13263	3.43333	0.56609	1.6	0.8081	1.33333	0.89281	2.1	0.78508	7.66667	0.36955		417.9	0.47053	340.3	0.50632	57.6667	0.51034	31.9333	0.50694	28.6	0.39962	35.4667	0.14601
		49.0667	0.13158	3.43333	0.56556	1.6	0.80787	1.33333	0.89268	2.1	0.78482	7.66667	0.36878		418.067	0.47004	343.633	0.50589	57.7333	0.51002	31.9667	0.50676	28.6333	0.39917	35.5667	0.14578
		49.3333	0.13053	3.43333	0.56503	1.6	0.80764	1.33333	0.89255	2.1	0.78456	7.66667	0.36802		420	0.46956	344	0.50545	57.7667	0.5097	32	0.5064	28.6667	0.39906	35.6333	0.14555
		49.9333	0.12947	3.46667	0.56451	1.6	0.80741	1.33333	0.89242	2.1	0.7843	7.7	0.36725		422.5	0.46907	346.667	0.50502	58.1	0.50939	32.0667	0.50622	28.7	0.39861	35.8	0.14509
		49.9333	0.12842	3.46667	0.56398	1.6	0.80717	1.33333	0.89229	2.1	0.78404	7.7	0.36649		423.267	0.46858	348.333	0.50458	58.2	0.50907	32.1	0.50603	28.7333	0.39827	35.8333	0.14486
		51	0.12737	3.46667	0.56345	1.6	0.80694	1.33333	0.89216	2.1	0.78378	7.76667	0.36572		426.7	0.46761	349.933	0.50414	58.4667	0.50875	32.1333	0.50585	28.7667	0.39804	36.0667	0.14463
		51.1	0.12632	3.46667	0.56293	1.63333	0.80671	1.33333	0.89203	2.1	0.78352	7.76667	0.36496		431.2	0.46712	350.667	0.50371	58.7333	0.50811	32.2	0.50531	28.8	0.39771	36.1333	0.1444
		51.7667	0.12526	3.46667	0.5624	1.63333	0.80647	1.33333	0.8919	2.1	0.78326	7.8	0.36419		438.633	0.46663	356.3	0.50327	58.9333	0.5078	32.2333	0.50495	28.8333	0.39726	36.2	0.14417
		52.3	0.12421	3.46667	0.56187	1.63333	0.80624	1.33333	0.89177	2.1	0.78299	7.83333	0.36343		438.8	0.46615	360.233	0.50283	59.1	0.50748	32.2667	0.50441	28.8667	0.39692	36.3333	0.14394
		52.3667	0.12316	3.46667	0.56135	1.63333	0.80601	1.33333	0.89164	2.1	0.78273	7.83333	0.36266		438.867	0.46566	362.9	0.5024	59.2	0.50716	32.3	0.50423	28.9	0.39669	36.3667	0.14371
		53.4	0.12211	3.5	0.56082	1.63333	0.80578	1.33333	0.89151	2.1	0.78247	7.86667	0.3619		439.3	0.46517	364	0.50196	59.2333	0.50684	32.3333	0.50369	28.9333	0.39636	36.5	0.14348
		53.4667	0.12105	3.5	0.56029	1.63333	0.80554	1.33333	0.89138	2.1	0.78221	7.93333	0.36113		452.8	0.46469	367.833	0.50153	59.4333	0.50652	32.4333	0.50351	28.9667	0.39591	36.6	0.14325
		53.6667	0.12	3.5	0.55977	1.63333	0.80531	1.33333	0.89124	2.1	0.78195	7.93333	0.36037		454.333	0.4642	370.6	0.50109	59.4667	0.5062	32.4667	0.50297	29	0.39557	36.7333	0.14302
		53.6667	0.11895	3.5	0.55924	1.63333	0.80508	1.33333	0.89111	2.1	0.78169	7.93333	0.3596		462.1	0.46371	371.3	0.50065	59.6333	0.50589	32.5	0.50261	29.0333	0.39467	37.1333	0.14279
		54.3333	0.11789	3.5	0.55872	1.63333	0.80484	1.33333	0.89098	2.1	0.78143	7.96667	0.35884		465.933	0.46322	375.7	0.50022	59.9333	0.50557	32.5667	0.50243	29.0667	0.39444	37.2333	0.14256
		54.4	0.11684	3.53333	0.55819	1.63333	0.80461	1.33333	0.89085	2.1	0.78117	8.03333	0.35807		468.4	0.46274	376	0.49978	60	0.50525	32.6333	0.50225	29.1	0.39411	37.2667	0.14233
		55.1333	0.11579	3.53333	0.55766	1.63333	0.80438	1.33333	0.89072	2.13333	0.78091	8.03333	0.35731		472.133	0.46225	376.433	0.49935	60.3667	0.50493	32.6667	0.50207	29.1333	0.39399	37.3	0.14164
		55.1667	0.11474	3.53333	0.55714	1.63333	0.80415	1.33333	0.89059	2.13333	0.78065	8.03333	0.35654		472.767	0.46176	377.833	0.49891	60.6	0.50461	32.7	0.50189	29.1667	0.39377	37.3667	0.14118
		56.8333	0.11368	3.53333	0.55661	1.63333	0.80391	1.33333	0.89046	2.13333	0.78039	8.06667	0.35578		474.9	0.46128	378.167	0.49847	60.7333	0.5043	32.7333	0.50171	29.2	0.39343	37.4333	0.14096
		57.8667	0.11263	3.53333	0.55608	1.63333	0.80368	1.33333	0.89033	2.13333	0.78013	8.06667	0.35501		475.433	0.46079	379.2	0.49804	60.9	0.50398	32.7667	0.50153	29.2333	0.39298	37.5	0.1405
		59.4667	0.11158	3.53333	0.55556	1.63333	0.80345	1.33333	0.8902	2.13333	0.77986	8.1	0.35425		480.7	0.4603	387.6	0.4976	61	0.50366	32.8667	0.50135	29.2667	0.39276	37.6333	0.14027
		59.5333	0.11053	3.53333	0.55503	1.63333	0.80321	1.33333	0.89007	2.13333	0.7796	8.1	0.35348		480.8	0.45981	392.133	0.49717	61.0333	0.50302	32.9	0.50081	29.3	0.39264	37.6667	0.14004
		61.2	0.10947	3.53333	0.5545	1.63333	0.80298	1.33333	0.88994	2.13333	0.77934	8.1	0.35272		492.3	0.45933	394.8	0.49673	61.0667	0.5027	32.9333	0.50063	29.3333	0.39231	37.7	0.13958
		61.2667	0.10842	3.56667	0.55398	1.63333	0.80275	1.33333	0.88981	2.13333	0.77908	8.13333	0.35195		493.133	0.45884	395.067	0.49629	61.2	0.50239	32.9667	0.50027	29.4333	0.39197	37.7333	0.13912
		61.9667	0.10737	3.56667	0.55345	1.63333	0.80252	1.33333	0.88968	2.13333	0.77882	8.13333	0.35119		506.267	0.45835	398.733	0.49586	61.4667	0.50207	33	0.50009	29.4667	0.39152	37.8	0.13889
		63.2667	0.10632	3.56667	0.55292	1.63333	0.80228	1.33333	0.88955	2.13333	0.77856	8.13333	0.35042		509.8	0.45787	404.6	0.49542	61.5	0.50111	33.0667	0.49991	29.5	0.39129	37.8667	0.13866
		63.6333	0.10526	3.56667	0.5524	1.63333	0.80205	1.33333	0.88942	2.13333	0.7783	8.16667	0.34966		512.267	0.45738	405.3	0.49498	61.7333	0.50048	33.1	0.49973	29.5333	0.39084	37.9	0.13843
		64.4	0.10421	3.56667	0.55187	1.63333	0.80182	1.33333	0.88929	2.13333	0.77804	8.2	0.34889		513	0.45689	405.4	0.49455	61.7667	0.50016	33.1333	0.49955	29.5667	0.39073	37.9333	0.1382
		64.5	0.10316	3.56667	0.55134	1.63333	0.80158	1.33333	0.88916	2.13333	0.77778	8.2	0.34813		516.767	0.45641	408.9	0.49411	61.8	0.49984	33.2333	0.49937	29.6	0.39062	37.9667	0.13797
		64.5667	0.10211	3.56667	0.55082	1.63333	0.80135	1.33333	0.88903	2.13333	0.77752	8.23333	0.34736		519.8	0.45592	411.433	0.49368	61.8333	0.49952	33.2667	0.49901	29.6667	0.39051	38	0.13774
		64.9667	0.10105	3.56667	0.55029	1.63333	0.80112	1.33333	0.8889	2.13333	0.77726	8.26667	0.3466		520.867	0.45543	413.067	0.49324	61.9333	0.4992	33.3	0.49847	29.7	0.39039	38.1333	0.13751
				3.56667	0.54976	1.63333	0.80088	1.33333	0.88877	2.13333	0.777	8.3	0.34583		522.667	0.45494	414.333	0.4928	62.2	0.49889	33.3667	0.49811	29.7333	0.38983	38.2	0.13728
				3.6	0.54924	1.63333	0.80065	1.33333	0.88864	2.16667	0.77673	8.33333	0.34507		523.033	0.45446	416.633	0.49237	62.2667	0.49857	33.4	0.49775	29.7667	0.38927	38.4	0.13682
				3.6	0.54871	1.63333	0.80042	1.33333	0.88851	2.16667	0.77647	8.36667	0.3443		527.2	0.45397	417.3	0.49193	62.6667	0.49825	33.4333	0.49757	29.8	0.38893	38.4333	0.13636
				3.6	0.54818	1.63333	0.80019	1.33333	0.88838	2.16667	0.77621	8.36667	0.34353		527.9	0.45348	419.433	0.4915	63.0667	0.49793	33.5	0.49721	29.8333	0.38871	38.4667	0.13613
				3.6	0.54766	1.63333	0.79995	1.33333	0.88825	2.16667	0.77595	8.36667	0.34277		532.333	0.453	420.8	0.49106	63.1	0.49761	33.5333	0.49703	29.8667	0.38826	38.5	0.1359
				3.6	0.54713	1.66667	0.79972	1.33333	0.88812	2.16667	0.77569	8.36667	0.342		533.3	0.45251	422.8	0.49062	63.1667	0.49698	33.5667	0.49685	29.9	0.38815	38.5667	0.13567
				3.6	0.5466	1.66667	0.79949	1.33333	0.88799	2.16667	0.77543	8.4	0.34124		534.567	0.45202	423.5	0.49019	63.2333	0.49666	33.6	0.49667	29.9333	0.38803	38.6333	0.13522
				3.6	0.54608	1.66667	0.79925	1.33333	0.88786	2.16667	0.77517	8.43333	0.34047		538.133	0.45153	427.133	0.48975	63.2667	0.49634	33.6333	0.49595	29.9667	0.38758	38.6667	0.13499
				3.6	0.54555	1.66667	0.79902	1.33333	0.88773	2.16667	0.77491	8.43333	0.33971		549	0.45105	429.233	0.48932	63.3333	0.49602	33.7	0.49577	30	0.38725	38.7667	0.13476
				3.63333	0.54502	1.66667	0.79879	1.33333	0.8876	2.16667	0.77465	8.46667	0.33894		549.867	0.45056	429.3	0.48888	63.5	0.4957	33.7333	0.49559	30.0333	0.38691	38.8667	0.13453
				3.63333	0.5445	1.66667	0.79856	1.33333	0.88747	2.16667	0.77439	8.46667	0.33818		555.333	0.45007	430.2	0.48844	63.7	0.49539	33.7667	0.49541	30.0667	0.38668	38.9	0.1343
				3.63333	0.54397	1.66667	0.79832	1.33333	0.88734	2.16667	0.77413	8.5	0.33741		558.1	0.44959	443.8	0.48801	63.8	0.49507	33.8	0.49523	30.1	0.38635	39.0333	0.13384
				3.63333	0.54344	1.66667	0.79809	1.33333	0.88721	2.16667	0.77387	8.53333	0.33665		581.3	0.4491	445.633	0.48757	63.8667	0.49475	33.8333	0.49487	30.1333	0.38612	39.1333	0.13361
				3.63333	0.54292	1.66667	0.79786	1.33333	0.88708	2.16667	0.7736	8.56667	0.33588		582.567	0.44861	451.833	0.48713	64.0667	0.49443	33.8667	0.49451	30.1667	0.3859	39.2	0.13338
				3.66667	0.54239	1.66667	0.79762	1.33333	0.88695	2.2	0.77334	8.6	0.33512		583.233	0.44812	458.267	0.4867	64.1	0.49411	33.9	0.49415	30.2	0.38578	39.2667	0.13315
				3.66667	0.54186	1.66667	0.79739	1.33333	0.88682	2.2	0.77308	8.7	0.33435		585.133	0.44764	465.833	0.48626	64.2	0.4938	33.9667	0.49397	30.2333	0.38567	39.3333	0.13292
				3.66667	0.54134	1.66667	0.79716	1.33333	0.88669	2.2	0.77282	8.76667	0.33359		593.767	0.44715	473.567	0.48583	65.0667	0.49316	34	0.49378	30.2667	0.38533	39.4	0.13269
				3.66667	0.54081	1.66667	0.79693	1.33333	0.88656	2.2	0.77256	8.8	0.33282		600	0	477.4	0.48539	65.3667	0.49284	34.0333	0.4936	30.3	0.38488	39.5667	0.13223
				3.66667	0.54028	1.66667	0.79669	1.33333	0.88643	2.2	0.7723	8.8	0.33206				477.9	0.48495	65.4333	0.4922	34.0667	0.49342	30.3333	0.38477	39.6333	0.132
				3.66667	0.53976	1.66667	0.79646	1.33333	0.8863	2.2	0.77204	8.8	0.33129				487.567	0.48452	65.5333	0.49189	34.1	0.49288	30.3667	0.38421	39.6667	0.13131
				3.66667	0.53923	1.66667	0.79623	1.33333	0.88617	2.2	0.77178	8.86667	0.33053				499.333	0.48408	65.8667	0.49157	34.1333	0.49234	30.4	0.38398	39.7667	0.13085
				3.7	0.5387	1.66667	0.79599	1.33333	0.88604	2.2	0.77152	8.86667	0.32976				500.2	0.48365	65.9	0.49125	34.1667	0.49216	30.4333	0.38387	39.9	0.13062
				3.7	0.53818	1.66667	0.79576	1.33333	0.88591	2.2	0.77126	8.9	0.329				513.167	0.48321	65.9333	0.49093	34.2333	0.49162	30.4667	0.38331	40	0.13039
				3.7	0.53765	1.66667	0.79553	1.33333	0.88578	2.2	0.771	8.93333	0.32823				515.1	0.48277	66.0333	0.49061	34.2667	0.49108	30.5	0.38286	40.0333	0.13017
				3.7	0.53712	1.66667	0.7953	1.33333	0.88565	2.2	0.77074	8.93333	0.32747				516.967	0.48234	66.1667	0.4903	34.3	0.4909	30.5333	0.38275	40.2	0.12971
				3.7	0.5366	1.66667	0.79506	1.33333	0.88552	2.2	0.77047	8.96667	0.3267				519.867	0.4819	66.3333	0.48934	34.3333	0.49054	30.5667	0.38252	40.2667	0.12948
				3.73333	0.53607	1.66667	0.79483	1.33333	0.88539	2.2	0.77021	8.96667	0.32594				533	0.48147	66.4333	0.48871	34.3667	0.49	30.6	0.38241	40.3	0.12925
				3.73333	0.53555	1.66667	0.7946	1.33333	0.88526	2.2	0.76995	8.96667	0.32517				538.367	0.48103	66.5333	0.48839	34.4333	0.48982	30.6333	0.38207	40.3667	0.12902
				3.73333	0.53502	1.66667	0.79436	1.33333	0.88513	2.2	0.76969	9	0.32441				539.4	0.48059	66.8	0.48807	34.5	0.48946	30.6667	0.38196	40.4	0.12879
				3.73333	0.53449	1.66667	0.79413	1.33333	0.885	2.2	0.76943	9	0.32364				542.767	0.48016	66.9667	0.48775	34.5333	0.48928	30.7333	0.38162	40.5	0.12856
				3.73333	0.53397	1.66667	0.7939	1.33333	0.88487	2.23333	0.76917	9.03333	0.32288				544.133	0.47972	67.0667	0.48743	34.6333	0.48892	30.7667	0.3814	40.6	0.12833
				3.73333	0.53344	1.66667	0.79367	1.33333	0.88474	2.23333	0.76891	9.03333	0.32211				544.533	0.47928	67.1333	0.48711	34.6667	0.48838	30.8	0.38128	40.6333	0.1281
				3.73333	0.53291	1.66667	0.79343	1.33333	0.88461	2.23333	0.76865	9.06667	0.32135				545.667	0.47885	67.2	0.4868	34.7	0.48802	30.8667	0.38117	40.6667	0.12787
				3.73333	0.53239	1.66667	0.7932	1.33333	0.88448	2.23333	0.76839	9.06667	0.32058				547.633	0.47841	67.3667	0.48648	34.7333	0.48766	30.9	0.38106	40.7	0.12718
				3.73333	0.53186	1.66667	0.79297	1.33333	0.88435	2.23333	0.76813	9.13333	0.31982				547.9	0.47798	67.5	0.48616	34.7667	0.4873	30.9333	0.38061	41.0667	0.12695
				3.73333	0.53133	1.66667	0.79273	1.33333	0.88422	2.23333	0.76787	9.13333	0.31905				548.767	0.47754	67.6333	0.48584	34.8	0.48676	30.9667	0.37982	41.1	0.12672
				3.76667	0.53081	1.66667	0.7925	1.33333	0.88409	2.23333	0.76761	9.26667	0.31829				554.7	0.4771	67.8	0.48552	34.8667	0.4864	31	0.37948	41.1333	0.12649
				3.76667	0.53028	1.66667	0.79227	1.33333	0.88396	2.23333	0.76734	9.26667	0.31752				557.367	0.47667	68.3	0.48521	34.9	0.48622	31.0333	0.37937	41.2	0.12603
				3.76667	0.52975	1.66667	0.79204	1.33333	0.88383	2.23333	0.76708	9.26667	0.31676				568.9	0.47623	68.7	0.48489	34.9333	0.48604	31.0667	0.37926	41.3333	0.1258
				3.76667	0.52923	1.7	0.7918	1.33333	0.8837	2.23333	0.76682	9.26667	0.31599				581.067	0.4758	68.7667	0.48457	34.9667	0.48586	31.1	0.37915	41.3667	0.12557
				3.8	0.5287	1.7	0.79157	1.33333	0.88357	2.23333	0.76656	9.26667	0.31523				583.767	0.47536	68.8333	0.48425	35	0.48568	31.1333	0.3787	41.5667	0.12511
				3.8	0.52817	1.7	0.79134	1.33333	0.88344	2.23333	0.7663	9.3	0.31446				585.533	0.47492	69.0333	0.48393	35.0333	0.4855	31.1667	0.37847	41.6	0.12489
				3.8	0.52765	1.7	0.7911	1.33333	0.88331	2.23333	0.76604	9.3	0.3137				588.8	0.47449	69.3333	0.48361	35.1333	0.48496	31.2	0.37836	41.9333	0.12443
				3.8	0.52712	1.7	0.79087	1.33333	0.88318	2.23333	0.76578	9.33333	0.31293				592.767	0.47405	70.3	0.4833	35.1667	0.48478	31.2333	0.37825	42.0333	0.1242
				3.8	0.52659	1.7	0.79064	1.33333	0.88305	2.23333	0.76552	9.33333	0.31217				600	0	70.4	0.48298	35.2	0.4846	31.2667	0.37802	42.1333	0.12374
				3.8	0.52607	1.7	0.79041	1.33333	0.88292	2.23333	0.76526	9.36667	0.3114						70.5667	0.48234	35.2667	0.48424	31.3	0.37769	42.2667	0.12328
				3.8	0.52554	1.7	0.79017	1.33333	0.88279	2.26667	0.765	9.36667	0.31064						70.8333	0.48171	35.3	0.48406	31.3667	0.37735	42.3667	0.12305
				3.83333	0.52501	1.7	0.78994	1.33333	0.88266	2.26667	0.76474	9.36667	0.30987						70.9	0.48139	35.3333	0.48388	31.4	0.3769	42.4	0.12282
				3.83333	0.52449	1.7	0.78971	1.33333	0.88253	2.26667	0.76448	9.4	0.3091						71.1	0.48107	35.3667	0.4837	31.4333	0.37667	42.7667	0.12259
				3.83333	0.52396	1.7	0.78947	1.33333	0.8824	2.26667	0.76421	9.4	0.30834						71.1333	0.48075	35.4	0.48352	31.4667	0.37656	42.8333	0.12236
				3.83333	0.52343	1.7	0.78924	1.33333	0.88227	2.26667	0.76395	9.4	0.30757						71.3333	0.48011	35.4333	0.48334	31.5	0.37622	42.8667	0.12167
				3.83333	0.52291	1.7	0.78901	1.33333	0.88214	2.26667	0.76369	9.4	0.30681						71.3667	0.4798	35.4667	0.48316	31.5333	0.37555	42.9333	0.12144
				3.83333	0.52238	1.7	0.78878	1.33333	0.88201	2.26667	0.76343	9.5	0.30604						71.4333	0.47948	35.5	0.4828	31.5667	0.37532	42.9667	0.12121
				3.83333	0.52185	1.7	0.78854	1.33333	0.88188	2.26667	0.76317	9.5	0.30528						71.5667	0.47916	35.5667	0.48244	31.6	0.37521	43.0333	0.12075
				3.83333	0.52133	1.7	0.78831	1.33333	0.88175	2.26667	0.76291	9.53333	0.30451						71.6	0.47884	35.6	0.48208	31.6333	0.37465	43.1	0.12052
				3.83333	0.5208	1.7	0.78808	1.33333	0.88162	2.26667	0.76265	9.53333	0.30375						71.7667	0.47852	35.6333	0.48135	31.6667	0.37442	43.1667	0.12029
				3.83333	0.52027	1.7	0.78784	1.33333	0.88149	2.26667	0.76239	9.56667	0.30298						71.9667	0.47821	35.7	0.48117	31.7	0.3742	43.2667	0.12006
				3.86667	0.51975	1.7	0.78761	1.33333	0.88136	2.26667	0.76213	9.56667	0.30222						72.6333	0.47789	35.8	0.48099	31.7667	0.37409	43.3333	0.11983
				3.86667	0.51922	1.7	0.78738	1.33333	0.88123	2.26667	0.76187	9.6	0.30145						72.9	0.47757	35.8333	0.48027	31.8	0.37397	43.4333	0.11961
				3.86667	0.51869	1.7	0.78714	1.33333	0.8811	2.26667	0.76161	9.63333	0.30069						73.5333	0.47725	35.9	0.48009	31.8333	0.37386	43.4667	0.11938
				3.86667	0.51817	1.7	0.78691	1.33333	0.88097	2.26667	0.76135	9.66667	0.29992						73.6333	0.47693	35.9333	0.47991	31.8667	0.37364	43.7333	0.11892
				3.86667	0.51764	1.7	0.78668	1.33333	0.88084	2.26667	0.76109	9.7	0.29916						73.8667	0.47661	35.9667	0.47973	31.9	0.3733	43.8	0.11869
				3.86667	0.51711	1.7	0.78645	1.33333	0.88071	2.26667	0.76082	9.73333	0.29839						74.1333	0.4763	36	0.47955	31.9333	0.37285	43.8333	0.11846
				3.86667	0.51659	1.7	0.78621	1.33333	0.88058	2.26667	0.76056	9.73333	0.29763						74.2333	0.47598	36.0333	0.47937	31.9667	0.37262	44.0333	0.11777
				3.86667	0.51606	1.7	0.78598	1.33333	0.88045	2.26667	0.7603	9.76667	0.29686						74.3	0.47566	36.0667	0.47901	32	0.37229	44.1	0.11754
				3.86667	0.51553	1.73333	0.78575	1.33333	0.88032	2.26667	0.76004	9.76667	0.2961						74.3333	0.47534	36.1	0.47865	32.0333	0.37217	44.2333	0.11731
				3.9	0.51501	1.73333	0.78551	1.33333	0.88019	2.26667	0.75978	9.76667	0.29533						74.7	0.47502	36.1667	0.47811	32.1	0.37184	44.3	0.11708
				3.9	0.51448	1.73333	0.78528	1.33333	0.88006	2.26667	0.75952	9.8	0.29457						74.7333	0.47471	36.2333	0.47793	32.1333	0.37172	44.4	0.11685
				3.9	0.51395	1.73333	0.78505	1.33333	0.87993	2.26667	0.75926	9.83333	0.2938						74.9	0.47439	36.2667	0.47757	32.1667	0.3715	44.5	0.11662
				3.9	0.51343	1.73333	0.78482	1.33333	0.8798	2.3	0.759	9.86667	0.29304						74.9333	0.47407	36.3	0.47739	32.2	0.37116	44.5667	0.11639
				3.9	0.5129	1.73333	0.78458	1.33333	0.87967	2.3	0.75874	9.9	0.29227						75.0333	0.47375	36.3333	0.47721	32.2333	0.37105	44.6667	0.11616
				3.9	0.51237	1.73333	0.78435	1.33333	0.87954	2.3	0.75848	9.9	0.29151						75.1	0.47343	36.4	0.47703	32.2667	0.37082	44.7667	0.11593
				3.9	0.51185	1.73333	0.78412	1.33333	0.87941	2.3	0.75822	9.93333	0.29074						75.1333	0.47311	36.4333	0.47685	32.3	0.37049	44.8333	0.1157
				3.9	0.51132	1.73333	0.78388	1.33333	0.87928	2.3	0.75796	9.93333	0.28998						75.2	0.4728	36.4667	0.47649	32.3333	0.37037	44.8667	0.11547
				3.9	0.5108	1.73333	0.78365	1.33333	0.87915	2.3	0.75769	9.96667	0.28921						75.8	0.47248	36.5333	0.47613	32.3667	0.37015	44.9333	0.11524
				3.93333	0.51027	1.73333	0.78342	1.33333	0.87902	2.3	0.75743	9.96667	0.28845						76.1	0.47216	36.5667	0.47577	32.4333	0.36992	45	0.11501
				3.93333	0.50974	1.73333	0.78319	1.33333	0.87889	2.3	0.75717	10.0667	0.28768						76.2	0.47184	36.6667	0.47559	32.4667	0.36959	45.0667	0.11478
				3.93333	0.50922	1.73333	0.78295	1.33333	0.87876	2.3	0.75691	10.1	0.28692						76.4667	0.47121	36.7	0.47541	32.5	0.36902	45.1	0.11455
				3.93333	0.50869	1.73333	0.78272	1.33333	0.87863	2.3	0.75665	10.1333	0.28615						76.5	0.47089	36.7333	0.47523	32.5333	0.36869	45.4	0.1141
				3.93333	0.50816	1.73333	0.78249	1.33333	0.8785	2.3	0.75639	10.1333	0.28539						76.9333	0.47057	36.7667	0.47505	32.5667	0.36857	45.4333	0.11387
				3.93333	0.50764	1.73333	0.78225	1.33333	0.87837	2.3	0.75613	10.3	0.28462						77	0.47025	36.8	0.47487	32.6	0.36846	45.4667	0.11364
				3.93333	0.50711	1.73333	0.78202	1.33333	0.87824	2.3	0.75587	10.3667	0.28386						77.0333	0.46993	36.9	0.47433	32.6333	0.36835	45.5	0.11318
				3.96667	0.50658	1.73333	0.78179	1.33333	0.87811	2.3	0.75561	10.4	0.28309						77.1	0.46962	36.9333	0.47397	32.6667	0.36813	45.5667	0.11295
				3.96667	0.50606	1.73333	0.78156	1.33333	0.87798	2.33333	0.75535	10.4	0.28233						77.2667	0.46898	37.0333	0.47307	32.7	0.3679	45.6333	0.11249
				3.96667	0.50553	1.73333	0.78132	1.33333	0.87785	2.33333	0.75509	10.4667	0.28156						77.4333	0.46866	37.1667	0.47289	32.7333	0.36768	46.0667	0.11226
				3.96667	0.505	1.73333	0.78109	1.33333	0.87772	2.33333	0.75483	10.5	0.2808						77.4667	0.46834	37.2667	0.47253	32.7667	0.36734	46.1	0.11203
				4	0.50448	1.73333	0.78086	1.33333	0.87759	2.33333	0.75456	10.5	0.28003						77.6	0.46802	37.3	0.47235	32.8333	0.36723	46.2333	0.1118
				4	0.50395	1.73333	0.78062	1.33333	0.87746	2.33333	0.7543	10.5	0.27927						77.7333	0.46771	37.3333	0.47217	32.8667	0.367	46.2667	0.11157
				4	0.50342	1.73333	0.78039	1.33333	0.87733	2.33333	0.75404	10.5333	0.2785						77.8667	0.46739	37.3667	0.47181	32.9	0.36689	46.3	0.11111
				4	0.5029	1.73333	0.78016	1.33333	0.8772	2.33333	0.75378	10.6	0.27774						77.9667	0.46707	37.4	0.47163	32.9333	0.36678	46.3667	0.11088
				4.03333	0.50237	1.73333	0.77993	1.33333	0.87707	2.33333	0.75352	10.6	0.27697						78	0.46675	37.4333	0.47145	32.9667	0.36644	46.5	0.11065
				4.03333	0.50184	1.73333	0.77969	1.33333	0.87694	2.33333	0.75326	10.6	0.27621						78.1333	0.46643	37.5	0.47127	33	0.36599	46.5333	0.11042
				4.03333	0.50132	1.73333	0.77946	1.33333	0.8768	2.33333	0.753	10.6333	0.27544						78.1667	0.46612	37.5333	0.47091	33.0333	0.36576	46.5667	0.11019
				4.06667	0.50079	1.76667	0.77923	1.33333	0.87667	2.33333	0.75274	10.6667	0.27467						78.3667	0.4658	37.5667	0.47073	33.1333	0.36531	46.6667	0.10996
				4.06667	0.50026	1.76667	0.77899	1.33333	0.87654	2.33333	0.75248	10.7	0.27391						78.4	0.46548	37.6	0.47055	33.1667	0.36509	46.8333	0.10973
				4.06667	0.49974	1.76667	0.77876	1.33333	0.87641	2.33333	0.75222	10.7	0.27314						78.4333	0.46516	37.6667	0.47037	33.2	0.36498	46.9	0.1095
				4.06667	0.49921	1.76667	0.77853	1.33333	0.87628	2.36667	0.75196	10.7333	0.27238						78.6667	0.46452	37.7333	0.47019	33.2333	0.36486	47.0667	0.10927
				4.06667	0.49868	1.76667	0.7783	1.33333	0.87615	2.36667	0.7517	10.7333	0.27161						79.6333	0.46421	37.7667	0.46965	33.2667	0.36475	47.1667	0.10904
				4.06667	0.49816	1.76667	0.77806	1.33333	0.87602	2.36667	0.75143	10.7333	0.27085						79.7	0.46389	37.9	0.46946	33.3	0.36464	47.3	0.10882
				4.06667	0.49763	1.76667	0.77783	1.33333	0.87589	2.36667	0.75117	10.7667	0.27008						79.9333	0.46357	37.9333	0.46928	33.3333	0.36441	47.4	0.10859
				4.1	0.4971	1.76667	0.7776	1.33333	0.87576	2.36667	0.75091	10.8333	0.26932						80	0.46325	38	0.46892	33.3667	0.36408	47.6333	0.10836
				4.1	0.49658	1.76667	0.77736	1.33333	0.87563	2.36667	0.75065	10.9333	0.26855						80.1667	0.46293	38.1	0.46856	33.4	0.36385	47.6667	0.10813
				4.1	0.49605	1.76667	0.77713	1.36667	0.8755	2.36667	0.75039	10.9667	0.26779						80.2333	0.46262	38.1667	0.4682	33.4667	0.36374	47.7	0.10767
				4.1	0.49552	1.76667	0.7769	1.36667	0.87537	2.36667	0.75013	11	0.26702						80.2667	0.4623	38.2	0.46802	33.5333	0.3634	47.8333	0.10744
				4.1	0.495	1.76667	0.77667	1.36667	0.87524	2.36667	0.74987	11	0.26626						80.5	0.46198	38.2333	0.46784	33.5667	0.36329	48.1333	0.10721
				4.1	0.49447	1.76667	0.77643	1.36667	0.87511	2.36667	0.74961	11.0667	0.26549						80.5667	0.46166	38.3667	0.46748	33.6	0.36306	48.2	0.10698
				4.1	0.49394	1.76667	0.7762	1.36667	0.87498	2.36667	0.74935	11.1333	0.26473						80.7333	0.46102	38.4	0.4673	33.6333	0.36284	48.3	0.10629
				4.13333	0.49342	1.76667	0.77597	1.36667	0.87485	2.36667	0.74909	11.1333	0.26396						81	0.46071	38.4333	0.46622	33.6667	0.36273	48.3667	0.10606
				4.13333	0.49289	1.76667	0.77573	1.36667	0.87472	2.36667	0.74883	11.2	0.2632						81.4667	0.46039	38.4667	0.46586	33.7	0.3625	48.4	0.10583
				4.13333	0.49236	1.76667	0.7755	1.36667	0.87459	2.36667	0.74857	11.2	0.26243						81.6	0.46007	38.5	0.46568	33.7333	0.36194	48.4667	0.1056
				4.13333	0.49184	1.76667	0.77527	1.36667	0.87446	2.4	0.7483	11.2333	0.26167						81.8	0.45975	38.5333	0.46532	33.7667	0.36183	48.5	0.10537
				4.13333	0.49131	1.76667	0.77503	1.36667	0.87433	2.4	0.74804	11.2333	0.2609						81.9333	0.45943	38.5667	0.46496	33.8	0.36171	48.5333	0.10514
				4.16667	0.49078	1.76667	0.7748	1.36667	0.8742	2.4	0.74778	11.2667	0.26014						81.9667	0.45912	38.6	0.46478	33.8667	0.36149	48.7	0.10491
				4.16667	0.49026	1.76667	0.77457	1.36667	0.87407	2.4	0.74752	11.3	0.25937						82.0667	0.4588	38.7	0.46442	33.9	0.36093	48.7333	0.10468
				4.16667	0.48973	1.76667	0.77434	1.36667	0.87394	2.4	0.74726	11.3667	0.25861						82.4	0.45848	38.7667	0.46424	33.9333	0.36081	48.9333	0.10445
				4.16667	0.4892	1.76667	0.7741	1.36667	0.87381	2.4	0.747	11.5	0.25784						82.4333	0.45816	38.8333	0.46406	34	0.3607	49.1	0.10399
				4.2	0.48868	1.76667	0.77387	1.36667	0.87368	2.4	0.74674	11.5333	0.25708						82.4667	0.45784	38.8667	0.4637	34.0333	0.36025	49.2333	0.10376
				4.2	0.48815	1.76667	0.77364	1.36667	0.87355	2.4	0.74648	11.5333	0.25631						82.5667	0.45721	38.9	0.46352	34.0667	0.36014	49.3333	0.10354
				4.2	0.48763	1.76667	0.7734	1.36667	0.87342	2.4	0.74622	11.6333	0.25555						83.1667	0.45689	38.9333	0.46316	34.1	0.35991	49.3667	0.10331
				4.2	0.4871	1.76667	0.77317	1.36667	0.87329	2.4	0.74596	11.7	0.25478						83.2333	0.45657	38.9667	0.46298	34.1667	0.35935	49.4333	0.10308
				4.23333	0.48657	1.76667	0.77294	1.36667	0.87316	2.4	0.7457	11.7333	0.25402						83.2667	0.45625	39.0667	0.4628	34.2	0.3589	49.6	0.10285
				4.23333	0.48605	1.76667	0.77271	1.36667	0.87303	2.43333	0.74544	11.7333	0.25325						83.3	0.45593	39.1	0.46244	34.2333	0.35868	49.6667	0.10262
				4.23333	0.48552	1.76667	0.77247	1.36667	0.8729	2.43333	0.74517	11.7333	0.25249						83.5333	0.45562	39.1333	0.46226	34.2667	0.35834	49.7	0.10239
				4.23333	0.48499	1.76667	0.77224	1.36667	0.87277	2.43333	0.74491	11.7333	0.25172						83.7667	0.4553	39.1667	0.46208	34.3	0.35823	49.7667	0.10216
				4.23333	0.48447	1.76667	0.77201	1.36667	0.87264	2.43333	0.74465	11.7667	0.25096						84.1	0.45466	39.2	0.4619	34.3667	0.35811	49.8333	0.10193
				4.23333	0.48394	1.76667	0.77177	1.36667	0.87251	2.43333	0.74439	11.7667	0.25019						84.2	0.45434	39.2333	0.46172	34.4	0.358	50.0333	0.1017
				4.23333	0.48341	1.76667	0.77154	1.36667	0.87238	2.43333	0.74413	11.8	0.24943						84.2667	0.45402	39.2667	0.46154	34.4333	0.35767	50.4667	0.10147
				4.26667	0.48289	1.76667	0.77131	1.36667	0.87225	2.43333	0.74387	11.8	0.24866						84.3333	0.45371	39.3	0.46136	34.4667	0.35733	50.5333	0.10124
				4.26667	0.48236	1.76667	0.77108	1.36667	0.87212	2.43333	0.74361	11.8333	0.2479						84.5	0.45339	39.4	0.46118	34.5	0.35677	50.5667	0.10101
				4.26667	0.48183	1.76667	0.77084	1.36667	0.87199	2.43333	0.74335	11.8333	0.24713						85.0667	0.45307	39.4333	0.461	34.5333	0.35643	50.6	0.10078
				4.26667	0.48131	1.8	0.77061	1.36667	0.87186	2.43333	0.74309	11.8333	0.24637						85.6	0.45275	39.4667	0.46082	34.5667	0.35632	50.7333	0.10032
				4.3	0.48078	1.8	0.77038	1.36667	0.87173	2.43333	0.74283	11.8667	0.2456						85.6333	0.45243	39.5	0.46064	34.6	0.35598	50.9667	0.10009
				4.3	0.48025	1.8	0.77014	1.36667	0.8716	2.43333	0.74257	11.9	0.24484						86.0667	0.45212	39.5667	0.4601	34.6333	0.35587	51	0.09986
				4.3	0.47973	1.8	0.76991	1.36667	0.87147	2.43333	0.74231	11.9333	0.24407						86.1333	0.4518	39.6	0.45992	34.7	0.35553	51.2	0.09963
				4.33333	0.4792	1.8	0.76968	1.36667	0.87134	2.43333	0.74204	11.9333	0.24331						86.1667	0.45148	39.6333	0.45974	34.7333	0.3553	51.2333	0.0994
				4.33333	0.47867	1.8	0.76945	1.36667	0.87121	2.46667	0.74178	11.9333	0.24254						86.5333	0.45116	39.7667	0.45956	34.7667	0.35519	51.3333	0.09917
				4.33333	0.47815	1.8	0.76921	1.36667	0.87108	2.46667	0.74152	12.0333	0.24178						86.5667	0.45084	39.8333	0.45938	34.8	0.35497	51.5	0.09894
[truncated: 5,927 more rows]

## Sheet: Supp. Figure 5
Concentration (M)		k*_on = 5e-4 s-1					k*_on = 5e-3 s-1					k*_on = 5e-2 s-1
[truncated: 501 more rows]

## Sheet: Supp. Figure 6
		N_PSB
[truncated: 6 more rows]

## Sheet: Supp. Figure 7
Panel A			Panel B	Bound fraction						Panel C	Bound fraction							Panel D	BF_max					EC50 (M)						Panel E	BF_max					EC50 (M)
[truncated: 201 more rows]

[truncated: 14 more sheets: Supp. Figure 8, Supp. Figure 9, Supp. Figure 11, Supp. Figure 14, Supp. Figure 15, Supp. Figure 16, Supp. Figure 17, Supp. Figure 18, Supp. Figure 19, Supp. Figure 20, Supp. Figure 21, Supp. Figure 22, Supp. Figure 23, Supp. Figure 24]
